# Supplementary material for: Prevalence, genetic diversity and eco-epidemiology of pathogenic Leptospira species in small mammal communities in urban parks Lyon city, France
Source: PLoS One. 2024 Apr 10;19(4):e0300523. doi: 10.1371/journal.pone.0300523 (PMC11006123; doi:10.1371/journal.pone.0300523)
Supplement: S1 Table — (XLSX) [file pone.0300523.s001.xlsx]

## Sheet: Feuil1
sampleID	locationID	Trap.lineID	decimalLatitude	decimalLongitude	eventDate	season	session	scientificName	sex	mass	length	testes	testesLength	seminal vesicles	vagina	nipples	gestation	RT-PCR screening	lfb1 nucleotide sequences
NCHA000772	FRPLTO	SBO	45.781255	4.848314	2020-06-23	Spring	Spring2020	Apodemus sylvaticus	F	22.5	9.5	NA	NA	NA	closed	small	yes	Negative
NCHA000773	FRPLTO	SBO	45.781945	4.849284	2020-06-23	Spring	Spring2020	Apodemus sylvaticus	F	20.1	9	NA	NA	NA	closed	small	not	Negative
NCHA000774	FRPLTO	SBO	45.782084	4.849431	2020-06-23	Spring	Spring2020	Apodemus sylvaticus	M	18.1	8.7	ouside	13	developed	NA	NA	NA	Negative
NCHA000775	FRPLTO	PON	45.77968845	4.85601104	2020-06-23	Spring	Spring2020	Apodemus sylvaticus	F	20.2	8.6	NA	NA	NA	closed	small	not	Negative
NCHA000778	FRPLTO	SBP	45.77904914	4.85490002	2020-06-24	Spring	Spring2020	Microtus arvalis	F	21.3	9	NA	NA	NA	closed	lactating	not	Negative
NCHA000779	FRPLTO	SBP	45.77905646	4.85465942	2020-06-24	Spring	Spring2020	Apodemus sylvaticus	M	15.7	8.5	ouside	12	developed	NA	NA	NA	Negative
NCHA000780	FRPLTO	SBP	45.77911171	4.85502858	2020-06-24	Spring	Spring2020	Apodemus sylvaticus	M	23	10	ouside	14	developed	NA	NA	NA	Negative
NCHA000781	FRPLTO	PON	45.77987676	4.85606704	2020-06-24	Spring	Spring2020	Apodemus sylvaticus	M	24.4	10	ouside	15	developed	NA	NA	NA	Negative
NCHA000782	FRPLTO	PON	45.77944448	4.8561614	2020-06-24	Spring	Spring2020	Apodemus sylvaticus	M	20.4	10	ouside	13	developed	NA	NA	NA	Negative
NCHA000783	FRPLTO	SBP	45.77888664	4.85487486	2020-06-24	Spring	Spring2020	Apodemus sylvaticus	F	26.3	9	NA	NA	NA	closed	small	yes	Negative
NCHA000785	FRPLTO	SBO	45.781742	4.848999	2020-06-24	Spring	Spring2020	Apodemus sylvaticus	F	20.4	9.4	NA	NA	NA	closed	small	yes	Negative
NCHA000788	FRPLTO	VOL	45.7771194	4.85656127	2020-06-25	Spring	Spring2020	Apodemus sylvaticus	F	27.4	9.9	NA	NA	NA	closed	lactating	yes	Negative
NCHA000790	FRPLTO	SBO	45.781259	4.848465	2020-06-25	Spring	Spring2020	Apodemus sylvaticus	M	24.9	10.2	ouside	12	developed	NA	NA	NA	Negative
NCHA000792	FRPLTO	SEV	45.77909654	4.857013	2020-06-26	Spring	Spring2020	Apodemus sylvaticus	M	16.6	8.4	ouside	11	undeveloped	NA	NA	NA	Negative
NCHA000793	FRPLTO	SEV	45.77906053	4.85738178	2020-06-26	Spring	Spring2020	Apodemus sylvaticus	F	26.5	9.1	NA	NA	NA	NA	lactating	yes	Negative
NCHA000794	FRPLTO	LUZ	45.7766191	4.85294178	2020-06-28	Spring	Spring2020	Microtus arvalis	M	15.8	8.9	outside	7	undeveloped	NA	NA	NA	Negative
NCHA000795	FRPLTO	PON	45.77984315	4.85615308	2020-06-26	Spring	Spring2020	Apodemus sylvaticus	M	27.1	10	inside	12	developed	NA	NA	NA	Negative
NCHA000796	FRPLTO	PON	45.77968845	4.85601104	2020-06-26	Spring	Spring2020	Apodemus sylvaticus	F	23	10.4	NA	NA	NA	NA	small	not	Negative
NCHA000798	FRPLTO	SBP	45.77888664	4.85487486	2020-06-26	Spring	Spring2020	Apodemus sylvaticus	M	22.6	9.5	ouside	16	developed	NA	NA	NA	Negative
NCHA000800	FRPLTO	PON	45.7797622	4.85607789	2020-06-26	Spring	Spring2020	Apodemus sylvaticus	F	16.6	8.8	NA	NA	NA	closed	lactating	not	Negative
NCHA000802	FRPLTO	GIF	45.7773708757906	4.85302420509238	2020-06-26	Spring	Spring2020	Mus musculus	F	17.1	8	NA	NA	NA	perforated	small	not	Negative
NCHA000803	FRPLTO	FAUV	45.77825287	4.8575905	2020-06-27	Spring	Spring2020	Mus musculus	F	24.9	8.5	NA	NA	NA	perforated	small	yes	Negative
NCHA000804	FRPLTO	FAUV	45.7779500056754	4.85760881498982	2020-06-27	Spring	Spring2020	Mus musculus	M	17.3	8.5	ouside	7	developed	NA	NA	NA	Negative
NCHA000805	FRPLTO	FAUV	45.7779500056754	4.85760881498982	2020-06-27	Spring	Spring2020	Mus musculus	M	6	5.5	inside	4	undeveloped	NA	NA	NA	Negative
NCHA000807	FRPLTO	SBP	45.7791302	4.85505995	2020-06-27	Spring	Spring2020	Apodemus sylvaticus	F	16.1	8.7	NA	NA	NA	closed	small	yes	Negative
NCHA000808	FRPLTO	PON	45.77987676	4.85606704	2020-06-27	Spring	Spring2020	Apodemus sylvaticus	M	29.6	10.5	ouside	13	developed	NA	NA	NA	Negative
NCHA000810	FRPLTO	PON	45.7799184056559	4.85622039169171	2020-06-27	Spring	Spring2020	Apodemus sylvaticus	M	22	9.8	inside	15	undeveloped	NA	NA	NA	Negative
NCHA000811	FRPLTO	SEV	45.77884563	4.85699819	2020-06-27	Spring	Spring2020	Apodemus sylvaticus	F	17.2	9.1	NA	NA	NA	closed	small	not	Negative
NCHA000812	FRPLTO	SEV	45.7793379486497	4.8578481603707	2020-06-27	Spring	Spring2020	Apodemus sylvaticus	M	22.9	10	ouside	15	developed	NA	NA	NA	Negative
NCHA000814	FRPLTO	LUZ	45.77658594	4.85295351	2020-06-26	Spring	Spring2020	Microtus arvalis	M	11.8	8	inside	6	undeveloped	NA	NA	NA	Negative
NCHA000815	FRPLTO	FAUV	45.7779500056754	4.85760881498982	2020-06-28	Spring	Spring2020	Mus musculus	M	11.9	7	ouside	7	developed	NA	NA	NA	Negative
NCHA000816	FRPLTO	OBS	45.77935763	4.85468357	2020-06-29	Spring	Spring2020	Microtus arvalis	M	20.7	9.5	outside	6	undeveloped	NA	NA	NA	Negative
NCHA000817	FRPLTO	OBS	45.77926434	4.85424066	2020-06-29	Spring	Spring2020	Apodemus sylvaticus	M	21.2	9.5	ouside	14	developed	NA	NA	NA	Negative
NCHA000819	FRPLTO	VAC	45.77703027	4.85624324	2020-06-30	Spring	Spring2020	Apodemus sylvaticus	M	22.4	9	inside	13	developed	NA	NA	NA	Negative
NCHA000820	FRPLTO	OBS	45.77927091	4.85425871	2020-06-30	Spring	Spring2020	Microtus arvalis	F	16.5	9.2	NA	NA	NA	perforated	small	not	Negative
NCHA000821	FRPLTO	OBS	45.77935763	4.85468357	2020-06-30	Spring	Spring2020	Microtus arvalis	F	31.3	11.2	NA	NA	NA	perforated	small	not	Negative
NCHA000822	FRPLTO	PRI	45.777684515513	4.85673215327104	2020-06-30	Spring	Spring2020	Mus musculus	M	16.4	8.3	inside	0.7	developed	NA	NA	NA	Negative
NCHA000823	FRPLTO	GIF	45.7773708757906	4.85302420509238	2020-06-30	Spring	Spring2020	Mus musculus	F	13.1	7.9	NA	NA	NA	perforated	small	not	Negative
NCHA000824	FRPLTO	OBS	45.77935763	4.85468357	2020-07-01	Spring	Spring2020	Microtus arvalis	M	17.7	9.1	inside	9	undeveloped	NA	NA	NA	Negative
NCHA000825	FRPLTO	OBS	45.77920929	4.85421302	2020-07-01	Spring	Spring2020	Microtus arvalis	M	22.4	9.6	outside	9	developed	NA	NA	NA	Negative
NCHA000826	FRPLTO	OBS	45.77910407	4.85437891	2020-07-01	Spring	Spring2020	Microtus arvalis	M	17.7	8.9	inside	7	undeveloped	NA	NA	NA	Negative
NCHA000827	FRPLTO	OBS	45.77926194	4.85420132	2020-07-01	Spring	Spring2020	Microtus arvalis	F	15.4	9.2	NA	NA	NA	closed	small	not	Negative
NCHA000828	FRPLTO	OBS	45.77883474	4.85394779	2020-07-01	Spring	Spring2020	Microtus arvalis	M	32.3	10.6	outside	10	developed	NA	NA	NA	Negative
NCHA000833	FRPLTO	PRI	45.777684515513	4.85673215327104	2020-07-02	Spring	Spring2020	Mus musculus	F	12.2	7.7	NA	NA	NA	perforated	small	not	Negative
NCHA000834	FRPLTO	OBS	45.77926194	4.85420132	2020-07-02	Spring	Spring2020	Microtus arvalis	F	38.1	11.1	NA	NA	NA	closed	small	yes	Negative
NCHA000835	FRPLTO	OBS	45.77935763	4.85468357	2020-07-02	Spring	Spring2020	Microtus arvalis	M	22.9	10	inside	10	developed	NA	NA	NA	Negative
NCHA000838	FRPLTO	OBS	45.7788189	4.85394747	2020-07-03	Spring	Spring2020	Microtus arvalis	F	25.4	10.6	NA	NA	NA	closed	lactating	not	Negative
NCHA001064	FRPLTO	FAUV	45.77795	4.857609	2020-10-13	Fall	Fall2020	Mus musculus	M	11.2	7.5	ouside	7	developed	NA	NA	NA	Negative
NCHA001065	FRPLTO	PON	45.77991768	4.85606983	2020-10-13	Fall	Fall2020	Apodemus sylvaticus	M	18.9	8.5	ouside	14	developed	NA	NA	NA	Negative
NCHA001066	FRPLTO	PON	45.77988195	4.85615593	2020-10-13	Fall	Fall2020	Crocidura russula	M	7.4	7.3	NA	NA	NA	NA	NA	NA	Negative
NCHA001067	FRPLTO	PON	45.77954715	4.85622665	2020-10-13	Fall	Fall2020	Crocidura russula	F	6.8	6.8	NA	NA	NA	perforated	small	not	Negative
NCHA001068	FRPLTO	PON	45.77950929	4.85621518	2020-10-13	Fall	Fall2020	Crocidura russula	M	7.2	7.4	NA	NA	NA	NA	NA	NA	Negative
NCHA001070	FRPLTO	MOM	45.7834346	4.85925604	2020-10-13	Fall	Fall2020	Apodemus sylvaticus	M	26.3	9.2	ouside	16	developed	NA	NA	NA	Negative
NCHA001071	FRPLTO	OBS	45.77912591	4.85424491	2020-10-13	Fall	Fall2020	Crocidura russula	M	9.3	7.6	ouside	4	NA	NA	NA	NA	Negative
NCHA001073	FRPLTO	SBO	45.7813316	4.84834813	2020-10-13	Fall	Fall2020	Crocidura russula	F	7.4	6.9	NA	NA	NA	closed	NA	NA	Negative
NCHA001074	FRPLTO	SBO	45.78132755	4.84843576	2020-10-13	Fall	Fall2020	Apodemus sylvaticus	F	14.3	8.4	NA	NA	NA	perforated	small	yes	Negative
NCHA001076	FRPLTO	SBO	45.78162266	4.84914288	2020-10-13	Fall	Fall2020	Apodemus sylvaticus	F	21.3	9	NA	NA	NA	perforated	lactating	not	Negative
NCHA001077	FRPLTO	SBO	45.78189449	4.8491106	2020-10-13	Fall	Fall2020	Apodemus sylvaticus	M	23	8.6	ouside	14	developed	NA	NA	NA	Negative
NCHA001078	FRPLTO	SBO	45.78185495	4.84906467	2020-10-13	Fall	Fall2020	Crocidura russula	F	7.2	7.3	NA	NA	NA	NA	NA	NA	Negative
NCHA001080	FRPLTO	JDP	45.77503514	4.85723553	2020-10-14	Fall	Fall2020	Rattus norvegicus	F	253.6	21.5	NA	NA	NA	closed	lactating	not	Negative
NCHA001081	FRPLTO	SBO	45.78140209	4.84854628	2020-10-14	Fall	Fall2020	Crocidura russula	M	7.2	6.7	inside	2	undeveloped	NA	NA	NA	Negative
NCHA001085	FRPLTO	SBO	45.78189449	4.8491106	2020-10-14	Fall	Fall2020	Crocidura russula	M	8.2	8	inside	4	undeveloped	NA	NA	NA	Negative
NCHA001086	FRPLTO	SBO	45.78185495	4.84906467	2020-10-14	Fall	Fall2020	Crocidura russula	F	6.3	7	NA	NA	NA	NA	NA	NA	Negative
NCHA001087	FRPLTO	SBO	45.78185832	4.84912978	2020-10-14	Fall	Fall2020	Crocidura russula	M	6.4	7.1	NA	3	NA	NA	NA	NA	Negative
NCHA001088	FRPLTO	PON	45.77991768	4.85606983	2020-10-14	Fall	Fall2020	Crocidura russula	F	9.1	7.1	NA	NA	NA	NA	NA	NA	Negative
NCHA001089	FRPLTO	PON	45.77987656	4.85616349	2020-10-14	Fall	Fall2020	Crocidura russula	F	6.7	7.2	NA	NA	NA	NA	NA	NA	Negative
NCHA001090	FRPLTO	PON	45.77953877	4.85598013	2020-10-14	Fall	Fall2020	Apodemus sylvaticus	M	21.9	8.5	ouside	15	developed	NA	NA	NA	Negative
NCHA001091	FRPLTO	SBO	45.78126992	4.84850151	2020-10-14	Fall	Fall2020	Crocidura russula	F	7.4	7.5	NA	NA	NA	NA	NA	NA	Negative
NCHA001092	FRPLTO	OBS	45.77910587	4.85411753	2020-10-14	Fall	Fall2020	Crocidura russula	M	9.1	7.5	inside	2	undeveloped	NA	NA	NA	Negative
NCHA001093	FRPLTO	MOM	45.78379294	4.85943591	2020-10-14	Fall	Fall2020	Apodemus sylvaticus	M	19.8	9.9	ouside	13	undeveloped	NA	NA	NA	Negative
NCHA001094	FRPLTO	MOM	45.78373671	4.85925817	2020-10-14	Fall	Fall2020	Crocidura russula	M	6.7	7.4	NA	NA	NA	NA	NA	NA	Negative
NCHA001095	FRPLTO	MAM	45.77614669	4.85436629	2020-10-15	Fall	Fall2020	Rattus norvegicus	F	262.2	21.5	NA	NA	NA	closed	small	yes	Negative
NCHA001096	FRPLTO	MAM	45.77614669	4.85436629	2020-10-15	Fall	Fall2020	Rattus norvegicus	M	247.5	22	ouside	19	developed	NA	NA	NA	Negative
NCHA001097	FRPLTO	OBS	45.77910587	4.85411753	2020-10-15	Fall	Fall2020	Crocidura russula	F	9.7	7.5	NA	NA	NA	closed	small	not	Negative
NCHA001098	FRPLTO	PON	45.77983309	4.85611966	2020-10-15	Fall	Fall2020	Apodemus sylvaticus	M	18.2	9.4	ouside	16	developed	NA	NA	NA	Negative
NCHA001099	FRPLTO	PON	45.77966137	4.85611725	2020-10-15	Fall	Fall2020	Apodemus sylvaticus	M	19.6	8.6	ouside	12	developed	NA	NA	NA	Negative
NCHA001101	FRPLTO	SBO	45.78132755	4.84843576	2020-10-15	Fall	Fall2020	Apodemus sylvaticus	M	19.7	8.5	inside	15	developed	NA	NA	NA	Negative
NCHA001103	FRPLTO	SBO	45.78178293	4.84896844	2020-10-15	Fall	Fall2020	Apodemus sylvaticus	F	20.7	8	NA	NA	NA	closed	lactating	yes	Negative
NCHA001104	FRPLTO	SBO	45.78189449	4.8491106	2020-10-15	Fall	Fall2020	Apodemus sylvaticus	F	18.6	9.2	NA	NA	NA	perforated	small	not	Negative
NCHA001105	FRPLTO	FAUV	45.7779500056754	4.85760881498982	2020-10-16	Fall	Fall2020	Mus musculus	M	7.2	5.5	inside	4	undeveloped	NA	NA	NA	Negative
NCHA001106	FRPLTO	MAM	45.77671648	4.85386485	2020-10-16	Fall	Fall2020	Rattus norvegicus	F	310.2	23.2	NA	NA	NA	closed	lactating	not	Negative
NCHA001107	FRPLTO	PRI	45.777684515513	4.85673215327104	2020-10-16	Fall	Fall2020	Mus musculus	M	8.6	6	inside	3	undeveloped	NA	NA	NA	Negative
NCHA001108	FRPLTO	FAUV	45.7779500056754	4.85760881498982	2020-10-16	Fall	Fall2020	Mus musculus	F	10.8	7.5	NA	NA	NA	perforated	small	not	Negative
NCHA001109	FRPLTO	GIF	45.7773708757906	4.85302420509238	2020-10-16	Fall	Fall2020	Crocidura russula	F	8	6.5	NA	NA	NA	perforated	small	not	Negative
NCHA001111	FRPLTO	SBO	45.78126992	4.84850151	2020-10-16	Fall	Fall2020	Crocidura russula	F	6.9	6.6	NA	NA	NA	perforated	small	not	Negative
NCHA001113	FRPLTO	SBO	45.78185832	4.84912978	2020-10-16	Fall	Fall2020	Crocidura russula	F	7.9	6.4	NA	NA	NA	closed	small	not	Negative
NCHA001114	FRPLTO	PON	45.77956252	4.85622803	2020-10-16	Fall	Fall2020	Apodemus sylvaticus	F	17.5	9.1	NA	NA	NA	perforated	small	yes	Negative
NCHA001115	FRPLTO	OBS	45.77855679	4.85427531	2020-10-16	Fall	Fall2020	Crocidura russula	M	8.9	6.4	inside	2	undeveloped	NA	NA	NA	Negative
NCHA001116	FRPLTO	PON	45.7798917	4.85614501	2020-10-16	Fall	Fall2020	Apodemus sylvaticus	M	19.5	9.6	ouside	14	undeveloped	NA	NA	NA	Negative
NCHA001117	FRPLTO	MAB	45.77695363	4.85393598	2020-10-17	Fall	Fall2020	Rattus norvegicus	M	72.7	14.2	inside	7	undeveloped	NA	NA	NA	Negative
NCHA001118	FRPLTO	MAM	45.77664091	4.85385871	2020-10-17	Fall	Fall2020	Rattus norvegicus	F	243.8	21	NA	NA	NA	closed	small	yes	Negative
NCHA001119	FRPLTO	GIF	45.7773708757906	4.85302420509238	2020-10-17	Fall	Fall2020	Apodemus sylvaticus	M	25.6	8.6	ouside	14	developed	NA	NA	NA	Negative
NCHA001120	FRPLTO	SEV	45.77912253	4.85744126	2020-10-17	Fall	Fall2020	Apodemus sylvaticus	F	20.8	9.2	NA	NA	NA	NA	NA	NA	Negative
NCHA001121	FRPLTO	MOM	45.78378518	4.85923774	2020-10-17	Fall	Fall2020	Crocidura russula	F	7.4	7.1	NA	NA	NA	NA	NA	NA	Negative
NCHA001122	FRPLTO	PON	45.77983309	4.85611966	2020-10-17	Fall	Fall2020	Apodemus sylvaticus	M	17.1	9.3	ouside	7	undeveloped	NA	NA	NA	Negative
NCHA001123	FRPLTO	SBO	45.78133342	4.84824955	2020-10-17	Fall	Fall2020	Crocidura russula	M	6.6	6.2	inside	3	undeveloped	NA	NA	NA	Negative
NCHA001124	FRPLTO	OBS	45.77870639	4.85395371	2020-10-17	Fall	Fall2020	Apodemus sylvaticus	F	15.9	8.8	NA	NA	NA	NA	NA	NA	Negative
NCHA001125	FRPLTO	SBP	45.779074	4.85497777	2020-10-17	Fall	Fall2020	Apodemus sylvaticus	M	8.7	5.9	inside	4	undeveloped	NA	NA	NA	Negative
NCHA001126	FRPLTO	FAUV	45.7779500056754	4.85760881498982	2020-10-18	Fall	Fall2020	Mus musculus	F	6.1	4.9	NA	NA	NA	perforated	small	not	Negative
NCHA001127	FRPLTO	MAB	45.77608827	4.85436085	2020-10-18	Fall	Fall2020	Rattus norvegicus	M	101.8	17	inside	12	undeveloped	NA	NA	NA	Negative
NCHA001128	FRPLTO	SEV	45.77919556	4.85770968	2020-10-18	Fall	Fall2020	Crocidura russula	M	8	7.4	inside	2	undeveloped	NA	NA	NA	Negative
NCHA001129	FRPLTO	SBO	45.78128267	4.84846441	2020-10-18	Fall	Fall2020	Apodemus sylvaticus	M	16.4	8.9	inside	7	undeveloped	NA	NA	NA	Negative
NCHA001130	FRPLTO	SBO	45.78185832	4.84912978	2020-10-18	Fall	Fall2020	Apodemus sylvaticus	F	21.2	7.4	NA	NA	NA	closed	lactating	yes	Negative
NCHA001132	FRPLTO	PRI	45.777684515513	4.85673215327104	2020-10-19	Fall	Fall2020	Mus musculus	F	7.1	5.7	NA	NA	NA	perforated	small	not	Negative
NCHA001133	FRPLTO	SEV	45.77921624	4.85761265	2020-10-19	Fall	Fall2020	Apodemus sylvaticus	F	20.4	9	NA	NA	NA	closed	lactating	yes	Negative
NCHA001134	FRPLTO	SEV	45.77919979	4.85754431	2020-10-19	Fall	Fall2020	Apodemus sylvaticus	M	19.3	8.5	ouside	10	undeveloped	NA	NA	NA	Negative
NCHA001135	FRPLTO	SEV	45.77912253	4.85744126	2020-10-19	Fall	Fall2020	Crocidura russula	F	8.8	7.1	NA	NA	NA	perforated	small	not	Negative
NCHA001136	FRPLTO	PM	45.7778226	4.85400084	2020-10-20	Fall	Fall2020	Apodemus sylvaticus	M	29.2	10.1	ouside	16	developed	NA	NA	NA	Negative
NCHA001137	FRPLTO	FAUV	45.7779500056754	4.85760881498982	2020-10-20	Fall	Fall2020	Mus musculus	F	6.2	5	NA	NA	NA	perforated	small	not	Negative
NCHA001138	FRPLTO	GIF	45.777371	4.853024	2020-10-20	Fall	Fall2020	Crocidura russula	M	7.5	7.5	inside	2	undeveloped	NA	NA	NA	Negative
NCHA001139	FRPDLL	B	45.79257012	4.71663218	2020-10-20	Fall	Fall2020	Apodemus sylvaticus	M	16.2	7.9	inside	12	undeveloped	NA	NA	NA	Negative
NCHA001140	FRPDLL	E	45.78928786	4.72258464	2020-10-20	Fall	Fall2020	Clethrionomys glareolus	F	17.5	8.8	NA	NA	NA	perforated	small	yes	Negative
NCHA001141	FRPDLL	E	45.78953176	4.72217284	2020-10-20	Fall	Fall2020	Clethrionomys glareolus	F	19.1	8.4	NA	NA	NA	closed	lactating	not	Negative
NCHA001142	FRPDLL	F	45.78751388	4.72426059	2020-10-20	Fall	Fall2020	Clethrionomys glareolus	F	23.8	10	NA	NA	NA	closed	small	yes	Negative
NCHA001143	FRPDLL	B	45.79240513	4.71650218	2020-10-20	Fall	Fall2020	Apodemus flavicollis	M	31.7	9.2	ouside	12	developed	NA	NA	NA	Positive	ATTCTTCCTCGCCCTTCTAGTATTTGGTTTTATTTCAACCTCTTACGCACAGATCGGTCAAATCAATCCTTCCTCCATTAGTGGTAAGTACAAGGTTTCTGGAACCAACCCAAACGGTTCCTCTTACAACGGTAGCGTTACGATCTCTCAATCTAACGGAGAATACCTTTTTACCTGGACGGTCGCTGGTCAAACTTTCACAGGAACCGGAACCCTTGAAGGTACTACTTTGACAGTAGATTGGGGAGAAACAGAACCAGTAATCTATGAAGTAAAAA
NCHA001144	FRPDLL	B	45.79235786	4.71651864	2020-10-20	Fall	Fall2020	Clethrionomys glareolus	F	20.2	9.2	NA	NA	NA	closed	small	yes	Negative
NCHA001145	FRPDLL	B	45.79273389	4.71660486	2020-10-20	Fall	Fall2020	Apodemus sylvaticus	M	14.9	7.8	ouside	12	developed	NA	NA	NA	Negative
NCHA001146	FRPDLL	C	45.79430249	4.72087801	2020-10-20	Fall	Fall2020	Crocidura russula	F	6.4	6.9	NA	NA	NA	NA	NA	NA	Negative
NCHA001147	FRPDLL	C	45.79411113	4.72093001	2020-10-20	Fall	Fall2020	Crocidura russula	M	6.2	6.2	NA	2	NA	NA	NA	NA	Negative
NCHA001148	FRPDLL	A	45.79001904	4.71456026	2020-10-20	Fall	Fall2020	Crocidura russula	F	7.5	6.4	NA	NA	NA	NA	NA	NA	Negative
NCHA001149	FRPDLL	A	45.79004338	4.71453816	2020-10-20	Fall	Fall2020	Crocidura russula	M	6.6	6	inside	2	undeveloped	NA	NA	NA	Positive	ATTCTTCCTCGCCCTTCTAGTATTCGGTTTTATTTCGACCGCTTACGCACAGATCGGTCAAATCAATCCTTCTTCCATCAGCGGTAAATACAAGGTTTCTGGAACCAACCCGAACGGTTCCTCTTACGGCGGTAGCGTTACGATTTCTGAATCTAACGGAGAATACCTTTTTACCTGGACGGTCGCCGGTCAAACTTTCACAGGAACCGGAACCCTTGAAGGTACTACTTTGACAGTAGATTGGGGAGAGGTTGAACCGGTGATCTATGAAGTAAAAA
NCHA001150	FRPDLL	A	45.79018861	4.71462233	2020-10-20	Fall	Fall2020	Clethrionomys glareolus	F	19.3	9.2	NA	NA	NA	perforated	lactating	not	Negative
NCHA001151	FRPDLL	A	45.79020123	4.7146155	2020-10-20	Fall	Fall2020	Apodemus sylvaticus	F	8.5	6.8	NA	NA	NA	perforated	small	not	Positive	ND
NCHA001152	FRPLTO	PRI	45.777684515513	4.85673215327104	2020-10-21	Fall	Fall2020	Mus musculus	F	10.1	7	NA	NA	NA	perforated	small	not	Negative
NCHA001153	FRPDLL	PAI	45.78802118	4.72858073	2020-10-21	Fall	Fall2020	Mus musculus	F	10.5	7.6	NA	NA	NA	perforated	small	not	Negative
NCHA001154	FRPDLL	C	45.7943236	4.72088402	2020-10-21	Fall	Fall2020	Apodemus flavicollis	F	19	8.9	NA	NA	NA	closed	small	not	Negative
NCHA001155	FRPDLL	A	45.79001898	4.71457485	2020-10-21	Fall	Fall2020	Crocidura russula	M	6.3	7.4	NA	2	NA	NA	NA	NA	Negative
NCHA001156	FRPDLL	A	45.79001904	4.71456026	2020-10-21	Fall	Fall2020	Crocidura russula	M	7.8	7	NA	3	NA	NA	NA	NA	Negative
NCHA001157	FRPDLL	A	45.79014263	4.71455312	2020-10-21	Fall	Fall2020	Apodemus flavicollis	M	25.6	10.2	ouside	14	developed	NA	NA	NA	Negative
NCHA001158	FRPDLL	A	45.79016098	4.71458452	2020-10-21	Fall	Fall2020	Clethrionomys glareolus	F	24.2	10.1	NA	NA	NA	closed	lactating	yes	Negative
NCHA001159	FRPDLL	F	45.78719741	4.72440787	2020-10-21	Fall	Fall2020	Apodemus flavicollis	M	12.2	7.3	ouside	8	undeveloped	NA	NA	NA	Negative
NCHA001160	FRPDLL	F	45.78719059	4.7244594	2020-10-21	Fall	Fall2020	Apodemus flavicollis	F	12.8	7.9	NA	NA	NA	perforated	small	not	Negative
NCHA001161	FRPDLL	F	45.78721148	4.72445331	2020-10-21	Fall	Fall2020	Apodemus flavicollis	F	17.3	8.6	NA	NA	NA	closed	small	not	Negative
NCHA001162	FRPDLL	F	45.78739079	4.7242894	2020-10-21	Fall	Fall2020	Apodemus sylvaticus	M	16.7	8.6	ouside	11	developed	NA	NA	NA	Negative
NCHA001163	FRPDLL	F	45.78745053	4.72424467	2020-10-21	Fall	Fall2020	Apodemus flavicollis	F	18	8.6	NA	NA	NA	perforated	small	yes	Negative
NCHA001164	FRPDLL	D	45.79054535	4.72059844	2020-10-21	Fall	Fall2020	Apodemus flavicollis	M	8.1	6.9	inside	5	undeveloped	NA	NA	NA	Positive	ND
NCHA001165	FRPLTO	PRI	45.777684515513	4.85673215327104	2020-10-22	Fall	Fall2020	Mus musculus	F	17.4	8.7	NA	NA	NA	perforated	small	not	Negative
NCHA001166	FRPDLL	D	45.79043745	4.7206479	2020-10-22	Fall	Fall2020	Apodemus sylvaticus	M	12.2	7.2	ouside	6	developed	NA	NA	NA	Positive	ND
NCHA001167	FRPLTO	PM	45.77774907	4.85389699	2020-10-22	Fall	Fall2020	Apodemus sylvaticus	M	20.1	9.6	ouside	16	developed	NA	NA	NA	Negative
NCHA001168	FRPDLL	A	45.79020123	4.7146155	2020-10-22	Fall	Fall2020	Clethrionomys glareolus	F	11.4	7.6	NA	NA	NA	perforated	small	not	Negative
NCHA001169	FRPLTO	PM	45.77775402	4.85400271	2020-10-22	Fall	Fall2020	Apodemus sylvaticus	F	24.2	10.5	NA	NA	NA	closed	lactating	not	Negative
NCHA001170	FRPDLL	A	45.79016098	4.71458452	2020-10-22	Fall	Fall2020	Clethrionomys glareolus	F	11.8	7.4	NA	NA	NA	closed	small	not	Negative
NCHA001171	FRPDLL	A	45.79001898	4.71457485	2020-10-22	Fall	Fall2020	Crocidura russula	F	6.4	6.8	NA	NA	NA	NA	NA	NA	Negative
NCHA001172	FRPDLL	F	45.78719059	4.7244594	2020-10-22	Fall	Fall2020	Apodemus sylvaticus	F	25.7	9.9	NA	NA	NA	closed	small	yes	Negative
NCHA001173	FRPDLL	F	45.78719741	4.72440787	2020-10-22	Fall	Fall2020	Clethrionomys glareolus	M	16.8	8.6	ouside	10	undeveloped	NA	NA	NA	Negative
NCHA001174	FRPDLL	A	45.78989639	4.71464936	2020-10-23	Fall	Fall2020	Apodemus sylvaticus	M	8.8	6.7	ouside	9	undeveloped	NA	NA	NA	Negative
NCHA001175	FRPDLL	A	45.79014263	4.71455312	2020-10-23	Fall	Fall2020	Apodemus sylvaticus	M	10.4	6.6	inside	6	undeveloped	NA	NA	NA	Negative
NCHA001176	FRPDLL	B	45.79240513	4.71650218	2020-10-23	Fall	Fall2020	Apodemus flavicollis	M	15.2	8	ouside	2	undeveloped	NA	NA	NA	Negative
NCHA001177	FRPDLL	D	45.79032615	4.72047121	2020-10-23	Fall	Fall2020	Apodemus sylvaticus	F	27.5	9	NA	NA	NA	closed	lactating	not	Negative
NCHA001178	FRPDLL	D	45.79014826	4.72035232	2020-10-23	Fall	Fall2020	Apodemus sylvaticus	F	12.6	7.9	NA	NA	NA	closed	NA	NA	Negative
NCHA001179	FRPDLL	G	45.78549748	4.7240247	2020-10-23	Fall	Fall2020	Apodemus sylvaticus	M	7.9	6	inside	4	undeveloped	NA	NA	NA	Negative
NCHA001180	FRPDLL	G	45.78548649	4.72392715	2020-10-23	Fall	Fall2020	Clethrionomys glareolus	M	21.3	9.1	ouside	12	developed	NA	NA	NA	Negative
NCHA001181	FRPDLL	F	45.78701962	4.7244409	2020-10-23	Fall	Fall2020	Apodemus flavicollis	M	21.9	8.5	inside	10	developed	NA	NA	NA	Negative
NCHA001182	FRPDLL	F	45.78719741	4.72440787	2020-10-23	Fall	Fall2020	Apodemus flavicollis	F	28.8	10	NA	NA	NA	perforated	lactating	NA	Negative
NCHA001183	FRPDLL	F	45.78721148	4.72445331	2020-10-23	Fall	Fall2020	Clethrionomys glareolus	F	14	8.4	NA	NA	NA	NA	NA	yes	Negative
NCHA001184	FRPLTO	MAM	45.77679488	4.85371894	2020-10-23	Fall	Fall2020	Rattus norvegicus	M	98.9	15.6	ouside	7	undeveloped	NA	NA	NA	Negative
NCHA001199	FRPLTO	SEV	45.7789856	4.8572564	2021-04-27	Spring	Spring2021	Crocidura russula	F	9.6	8.1	NA	NA	NA	closed	small	yes	Negative
NCHA001200	FRPLTO	SBP	45.778907	4.855023	2021-04-27	Spring	Spring2021	Crocidura russula	M	9.7	7	NA	NA	NA	NA	NA	NA	Negative
NCHA001201	FRPLTO	SBP	45.7787492	4.8549016	2021-04-27	Spring	Spring2021	Crocidura russula	M	9.3	8	ouside	0.2	developed	NA	NA	NA	Negative
NCHA001202	FRPLTO	SBO	45.7798895	4.8466698	2021-04-27	Spring	Spring2021	Crocidura russula	M	7.2	7	NA	0.2	NA	NA	NA	NA	Negative
NCHA001203	FRPLTO	LUZ	45.7764553	4.8529909	2021-04-27	Spring	Spring2021	Apodemus sylvaticus	F	19.6	8.6	NA	NA	NA	closed	small	yes	Negative
NCHA001204	FRPLTO	PON	45.7798326	4.8562063	2021-04-27	Spring	Spring2021	Crocidura russula	M	7.2	6.6	NA	NA	NA	NA	NA	NA	Negative
NCHA001205	FRPLTO	SEV	45.7792557	4.8576507	2021-04-27	Spring	Spring2021	Crocidura russula	F	7	6.2	NA	NA	NA	NA	NA	NA	Negative
NCHA001207	FRPLTO	SBO	45.7803902	4.8470672	2021-04-27	Spring	Spring2021	Apodemus sylvaticus	M	28.9	10	ouside	NA	developed	NA	NA	NA	Negative
NCHA001215	FRPLTO	PM	45.7776601	4.8540121	2021-04-27	Spring	Spring2021	Apodemus sylvaticus	F	11.7	6.5	NA	NA	NA	perforated	small	not	Positive	ATTCTTCCTCGCCCTTCTAGTATTTGGTTTTATTTCAACCTCTTACGCACAGATCGGTCAAATCAATCCTTCCTCCATTAGTGGTAAGTACAAGGTTTCTGGAACCAACCCAAACGGTTCCTCTTACAACGGTAGCGTTACGATCTCTCAATCTAACGGAGAATACCTTTTTACCTGGACGGTCGCTGGTCAAACTTTCACAGGAACCGGAACCCTTGAAGGTACTACTTTGACAGTAGATTGGGGAGAAACAGAACCAGTAATCTATGAAGTAAAAA
NCHA001216	FRPLTO	CT	45.7742320135625	4.85827325593816	2021-04-27	Spring	Spring2021	Rattus norvegicus	M	249.2	24	ouside	2.2	developed	NA	NA	NA	Positive	ATTCTTCCTCGCCCTTCTAGTATTTGGTTTTATTTCAACCTCTTACGCACAGATCGGTCAAATCAATCCTTCCTCCATTAGCGGTAAATACAAGGTTTCTGGAACCAACCCAAACGGTTCCTCTTACAACGGTAGCGTTACGATCTCTCAATCTAACGGAGAATACCTTTTTACCTGGACGGTTGCTGGTCAAACTTTCACAGGAACCGGAACCCTTGAAGGTACTACTTTGACAGTAGATTGGGGAGAAACAGAACCAGTAATCTATGAAGTAAAAA
NCHA001217	FRPLTO	MOM	45.7838081	4.859365	2021-04-27	Spring	Spring2021	Apodemus sylvaticus	M	24.4	9.7	ouside	1.3	developed	NA	NA	NA	Negative
NCHA001218	FRPLTO	MOM	45.7838504	4.8593295	2021-04-27	Spring	Spring2021	Apodemus sylvaticus	M	26	9.6	ouside	1.4	developed	NA	NA	NA	Negative
NCHA001219	FRPLTO	SBP	45.7787864	4.8551764	2021-04-27	Spring	Spring2021	Rattus norvegicus	F	238.4	21.7	NA	NA	NA	closed	small	not	Positive	ATTCTTCCTCGCCCTTCTAGTATTTGGTTTTATTTCAACCTCTTACGCACAGATCGGTCAAATCAATCCTTCCTCCATTAGCGGTAAATACAAGGTTTCTGGAACCAACCCAAACGGTTCCTCTTACAACGGTAGCGTTACGATCTCTCAATCTAACGGAGAATACCTTTTTACCTGGACGGTTGCTGGTCAAACTTTCACAGGAACCGGAACCCTTGAAGGTACTACTTTGACAGTAGATTGGGGAGAAACAGAACCAGTAATCTATGAAGTAAAAA
NCHA001220	FRPLTO	MOM	45.7836572	4.8593295	2021-04-27	Spring	Spring2021	Apodemus sylvaticus	M	22.2	9	ouside	1.3	developed	NA	NA	NA	Negative
NCHA001221	FRPLTO	MOM	45.7837305	4.8592676	2021-04-27	Spring	Spring2021	Apodemus sylvaticus	F	25.2	8.7	NA	NA	NA	closed	lactating	not	Negative
NCHA001222	FRPLTO	SEV	45.7789885	4.8572476	2021-04-27	Spring	Spring2021	Apodemus sylvaticus	M	26.3	9.9	ouside	1.5	developed	NA	NA	NA	Negative
NCHA001223	FRPLTO	SBP	45.7790444	4.8548135	2021-04-27	Spring	Spring2021	Apodemus sylvaticus	F	21.2	9	NA	NA	NA	closed	lactating	yes	Negative
NCHA001224	FRPLTO	SBP	45.7788158	4.8550318	2021-04-27	Spring	Spring2021	Apodemus sylvaticus	M	23.1	9.9	ouside	2.2	developed	NA	NA	NA	Negative
NCHA001225	FRPLTO	JDP	45.7752528	4.8574857	2021-04-28	Spring	Spring2021	Rattus norvegicus	M	374.4	24.9	ouside	1.4	developed	NA	NA	NA	Positive	ATTCTTCCTCGCCCTTCTAGTATTTGGTTTTATTTCAACCTCTTACGCACAGATCGGTCAAATCAATCCTTCCTCCATTAGCGGTAAATACAAGGTTTCTGGAACCAACCCAAACGGTTCCTCTTACAACGGTAGCGTTACGATCTCTCAATCTAACGGAGAATACCTTTTTACCTGGACGGTTGCTGGTCAAACTTTCACAGGAACCGGAACCCTTGAAGGTACTACTTTGACAGTAGATTGGGGAGAAACAGAACCAGTAATCTATGAAGTAAAAA
NCHA001226	FRPLTO	OBS	45.7786206	4.8542161	2021-04-27	Spring	Spring2021	Apodemus sylvaticus	F	17.6	8.5	NA	NA	NA	closed	small	not	Negative
NCHA001227	FRPLTO	PON	45.7795404	4.8562086	2021-04-27	Spring	Spring2021	Apodemus sylvaticus	M	25.9	9.6	ouside	1.3	developed	NA	NA	NA	Negative
NCHA001228	FRPLTO	SBO	45.7810489298961	4.84803647909098	2021-04-27	Spring	Spring2021	Apodemus sylvaticus	M	20.9	8.6	ouside	1.4	developed	NA	NA	NA	Negative
NCHA001229	FRPLTO	PM	45.7776678	4.8539522	2021-04-27	Spring	Spring2021	Apodemus sylvaticus	M	23.9	8.6	ouside	1.3	developed	NA	NA	NA	Negative
NCHA001230	FRPLTO	SBO	45.7799361	4.8467302	2021-04-27	Spring	Spring2021	Apodemus sylvaticus	M	24.9	10.5	ouside	1.4	developed	NA	NA	NA	Positive	ND
NCHA001231	FRPLTO	SBO	45.780368	4.8470354	2021-04-27	Spring	Spring2021	Apodemus sylvaticus	M	20.5	8.3	ouside	1.1	developed	NA	NA	NA	Positive	ND
NCHA001232	FRPLTO	SBO	45.7801493	4.8469742	2021-04-27	Spring	Spring2021	Apodemus sylvaticus	M	25.3	9.6	ouside	1.4	developed	NA	NA	NA	Negative
NCHA001233	FRPLTO	PM	45.7777678	4.8539672	2021-04-27	Spring	Spring2021	Apodemus sylvaticus	F	17.7	8.3	NA	NA	NA	closed	small	not	Negative
NCHA001234	FRPLTO	SEV	45.7792307	4.8576722	2021-04-27	Spring	Spring2021	Apodemus sylvaticus	F	20.5	9.6	NA	NA	NA	perforated	small	not	Negative
NCHA001235	FRPLTO	SBO	45.780326	4.8470291	2021-04-28	Spring	Spring2021	Crocidura russula	M	7.2	6.5	NA	0.2	NA	NA	NA	NA	Negative
NCHA001236	FRPLTO	PON	45.7798818	4.8562512	2021-04-28	Spring	Spring2021	Crocidura russula	F	9.2	7.5	NA	NA	NA	closed	small	not	Negative
NCHA001237	FRPLTO	PM	45.7777013	4.8540112	2021-04-27	Spring	Spring2021	Apodemus sylvaticus	F	13.8	7.8	NA	NA	NA	perforated	small	not	Negative
NCHA001238	FRPLTO	MOM	45.7839479	4.8593428	2021-04-28	Spring	Spring2021	Crocidura russula	M	7	3.5	NA	NA	NA	NA	NA	NA	Negative
NCHA001239	FRPLTO	SBO	45.7799361	4.8467302	2021-04-28	Spring	Spring2021	Apodemus sylvaticus	F	22.4	8.3	NA	NA	NA	closed	small	yes	Positive	ND
NCHA001240	FRPLTO	PON	45.7796177	4.8562239	2021-04-28	Spring	Spring2021	Apodemus sylvaticus	F	12.4	7.8	NA	NA	NA	closed	small	not	Negative
NCHA001241	FRPLTO	SEV	45.7793757	4.8575377	2021-04-28	Spring	Spring2021	Apodemus sylvaticus	M	29.3	10.3	ouside	1.4	developed	NA	NA	NA	Negative
NCHA001242	FRPLTO	PON	45.7795736	4.8562221	2021-04-28	Spring	Spring2021	Apodemus sylvaticus	M	11	7	inside	0.2	undeveloped	NA	NA	NA	Negative
NCHA001243	FRPLTO	SEV	45.7792307	4.8576722	2021-04-28	Spring	Spring2021	Apodemus sylvaticus	M	24.4	9	ouside	1.3	developed	NA	NA	NA	Negative
NCHA001244	FRPLTO	MOM	45.783846	4.8593871	2021-04-28	Spring	Spring2021	Apodemus sylvaticus	M	23.5	9.1	ouside	1.4	developed	NA	NA	NA	Negative
NCHA001245	FRPLTO	SEV	45.7793799	4.857594	2021-04-28	Spring	Spring2021	Apodemus sylvaticus	M	9.2	6.4	inside	0.4	undeveloped	NA	NA	NA	Negative
NCHA001246	FRPLTO	CT	45.7742320135625	4.85827325593816	2021-04-29	Spring	Spring2021	Rattus norvegicus	M	176.6	19.5	ouside	1.7	developed	NA	NA	NA	Negative
NCHA001247	FRPLTO	LUZ	45.776443	4.8530751	2021-04-28	Spring	Spring2021	Apodemus sylvaticus	F	12.8	7	NA	NA	NA	closed	small	not	Positive	ATTCTTCCTCGCCCTTCTAGTATTTGGTTTTATTTCAACCTCTTACGCACAGATCGGTCAAATCAATCCTTCCTCCATTAGTGGTAAGTACAAGGTTTCTGGAACCAACCCAAACGGTTCCTCTTACAACGGTAGCGTTACGATCTCTCAATCTAACGGAGAATACCTTTTTACCTGGACGGTCGCTGGTCAAACTTTCACAGGAACCGGAACCCTTGAAGGTACTACTTTGACAGTAGATTGGGGAGAAACAGAACCAGTAATCTATGAAGTAAAAA
NCHA001248	FRPLTO	SBO	45.7798076	4.8467426	2021-04-28	Spring	Spring2021	Apodemus sylvaticus	F	20.7	8.9	NA	NA	NA	closed	small	yes	Negative
NCHA001249	FRPLTO	SBO	45.779934	4.8467687	2021-04-27	Spring	Spring2021	Apodemus sylvaticus	M	26.5	9.3	ouside	1.2	developed	NA	NA	NA	Positive	ND
NCHA001250	FRPLTO	SBO	45.7804347	4.8471057	2021-04-28	Spring	Spring2021	Apodemus sylvaticus	F	19.4	8.9	NA	NA	NA	closed	small	not	Negative
NCHA001251	FRPLTO	MAM	45.7765689	4.8540259	2021-04-29	Spring	Spring2021	Rattus norvegicus	F	353.3	24.5	NA	NA	NA	closed	lactating	yes	Negative
NCHA001252	FRPLTO	SBO	45.779934	4.8467687	2021-04-28	Spring	Spring2021	Apodemus sylvaticus	M	18.1	8.6	ouside	1	undeveloped	NA	NA	NA	Negative
NCHA001253	FRPLTO	PM	45.7777119	4.8538656	2021-04-29	Spring	Spring2021	Crocidura russula	M	7.7	7.5	ouside	0.4	developed	NA	NA	NA	Negative
NCHA001254	FRPLTO	GIF	45.7773708757906	4.85302420509238	2021-04-29	Spring	Spring2021	Crocidura russula	M	8.7	6.8	ouside	0.2	developed	NA	NA	NA	Negative
NCHA001255	FRPLTO	SBP	45.7791742	4.8547753	2021-04-29	Spring	Spring2021	Microtus arvalis	F	11.4	8	NA	NA	NA	closed	small	not	Negative
NCHA001256	FRPLTO	MAM	45.7763152	4.8545296	2021-04-29	Spring	Spring2021	Rattus norvegicus	M	335.5	23.6	ouside	1.9	developed	NA	NA	NA	Negative
NCHA001257	FRPLTO	PRI	45.7776935	4.8567393	2021-04-29	Spring	Spring2021	Mus musculus	M	17.1	8	ouside	0.6	developed	NA	NA	NA	Negative
NCHA001258	FRPLTO	PON	45.7799021	4.8562677	2021-04-29	Spring	Spring2021	Crocidura russula	M	8.4	6.9	ouside	0.3	developed	NA	NA	NA	Negative
NCHA001259	FRPLTO	GIF	45.7773708757906	4.85302420509238	2021-04-30	Spring	Spring2021	Mus musculus	M	14.7	7.6	ouside	0.7	undeveloped	NA	NA	NA	Negative
NCHA001260	FRPLTO	GIF	45.7773708757906	4.85302420509238	2021-04-30	Spring	Spring2021	Mus musculus	M	10.9	7.2	ouside	0.8	developed	NA	NA	NA	Negative
NCHA001261	FRPLTO	GIF	45.7773708757906	4.85302420509238	2021-05-04	Spring	Spring2021	Mus musculus	F	10.5	6.5	NA	NA	NA	perforated	small	not	Negative
NCHA001262	FRPLTO	CYN	45.7780283	4.8519519	2021-04-30	Spring	Spring2021	Rattus norvegicus	M	365.5	25	ouside	2.3	developed	NA	NA	NA	Negative
NCHA001263	FRPDLL	C	45.7940559	4.7208289	2021-04-30	Spring	Spring2021	Clethrionomys glareolus	F	26.5	9.8	NA	NA	NA	closed	small	yes	Negative
NCHA001264	FRPDLL	C	45.7940086	4.7208404	2021-04-30	Spring	Spring2021	Clethrionomys glareolus	M	25.2	10.1	ouside	1.2	developed	NA	NA	NA	Negative
NCHA001265	FRPDLL	C	45.7942853	4.7207048	2021-04-30	Spring	Spring2021	Clethrionomys glareolus	F	26.8	10.3	NA	NA	NA	closed	small	not	Negative
NCHA001266	FRPDLL	D	45.7904426	4.7206795	2021-04-30	Spring	Spring2021	Apodemus sylvaticus	F	24.4	9	NA	NA	NA	closed	lactating	yes	Negative
NCHA001267	FRPDLL	D	45.790204	4.7202997	2021-04-30	Spring	Spring2021	Apodemus sylvaticus	M	24.7	9.2	ouside	1.2	developed	NA	NA	NA	Negative
NCHA001268	FRPDLL	E	45.7894848	4.7221269	2021-04-30	Spring	Spring2021	Clethrionomys glareolus	M	15.3	8.2	inside	NA	undeveloped	NA	NA	NA	Negative
NCHA001269	FRPLTO	CYN	45.7779939	4.8517641	2021-04-30	Spring	Spring2021	Rattus norvegicus	M	116.4	17.4	ouside	1.6	undeveloped	NA	NA	NA	Negative
NCHA001270	FRPDLL	F	45.7872506	4.7244645	2021-04-30	Spring	Spring2021	Apodemus flavicollis	F	24.9	9.1	NA	NA	NA	closed	small	not	Negative
NCHA001271	FRPDLL	B	45.7903447	4.7143989	2021-04-30	Spring	Spring2021	Clethrionomys glareolus	M	17.5	8.7	ouside	0.9	undeveloped	NA	NA	NA	Negative
NCHA001272	FRPDLL	B	45.790265	4.7146147	2021-04-30	Spring	Spring2021	Apodemus sylvaticus	F	14.5	7	NA	NA	NA	perforated	small	not	Negative
NCHA001273	FRPDLL	B	45.7901434	4.714484	2021-04-30	Spring	Spring2021	Apodemus sylvaticus	F	28.7	9.3	NA	NA	NA	closed	small	yes	Negative
NCHA001274	FRPLTO	CYN	45.7780336	4.8517708	2021-04-30	Spring	Spring2021	Rattus norvegicus	F	122.3	17	NA	NA	NA	perforated	small	not	Negative
NCHA001275	FRPDLL	B	45.7898737	4.7146168	2021-04-30	Spring	Spring2021	Apodemus sylvaticus	M	24.5	9.6	ouside	1.2	developed	NA	NA	NA	Negative
NCHA001276	FRPLTO	SBP	45.7791345	4.8552152	2021-05-01	Spring	Spring2021	Crocidura russula	M	9.1	7.5	ouside	0.3	developed	NA	NA	NA	Negative
NCHA001277	FRPLTO	GIF	45.7773708757906	4.85302420509238	2021-05-01	Spring	Spring2021	Mus musculus	M	13	7.3	ouside	0.6	developed	NA	NA	NA	Negative
NCHA001278	FRPLTO	GIF	45.7773708757906	4.85302420509238	2021-05-01	Spring	Spring2021	Apodemus sylvaticus	F	23.2	8.5	NA	NA	NA	closed	small	yes	Negative
NCHA001279	FRPLTO	FAUV	45.7779500056754	4.85760881498982	2021-05-01	Spring	Spring2021	Mus musculus	F	17	8.5	NA	NA	NA	closed	small	not	Negative
NCHA001280	FRPDLL	C	45.7940337	4.7208703	2021-05-01	Spring	Spring2021	Apodemus flavicollis	M	31.7	10.5	ouside	1.1	developed	NA	NA	NA	Positive	ND
NCHA001281	FRPDLL	C	45.7938329	4.7209245	2021-05-01	Spring	Spring2021	Apodemus sylvaticus	F	25.6	9.3	NA	NA	NA	perforated	lactating	not	Negative
NCHA001282	FRPLTO	MAM	45.7765975	4.8539707	2021-05-01	Spring	Spring2021	Rattus norvegicus	M	287.9	23	ouside	2.2	developed	NA	NA	NA	Negative
NCHA001283	FRPDLL	C	45.794173	4.7207811	2021-05-01	Spring	Spring2021	Clethrionomys glareolus	F	21.3	10	NA	NA	NA	closed	small	not	Negative
NCHA001284	FRPDLL	C	45.7942307	4.7207654	2021-05-01	Spring	Spring2021	Apodemus sylvaticus	M	27.3	9.1	ouside	1.1	developed	NA	NA	NA	Negative
NCHA001285	FRPDLL	A	45.7927636	4.7166964	2021-05-01	Spring	Spring2021	Apodemus sylvaticus	F	24.2	8.9	NA	NA	NA	closed	lactating	yes	Negative
NCHA001286	FRPDLL	C	45.7940086	4.7208404	2021-05-01	Spring	Spring2021	Clethrionomys glareolus	M	24.9	9.9	ouside	1.3	developed	NA	NA	NA	Negative
NCHA001287	FRPDLL	A	45.7928459	4.7165048	2021-05-01	Spring	Spring2021	Clethrionomys glareolus	M	20.8	8.4	ouside	1.1	developed	NA	NA	NA	Negative
NCHA001288	FRPDLL	C	45.7942853	4.7207048	2021-05-01	Spring	Spring2021	Apodemus flavicollis	F	29	9.5	NA	NA	NA	closed	lactating	yes	Negative
NCHA001289	FRPLTO	CYN	45.7779939	4.8517641	2021-05-01	Spring	Spring2021	Rattus norvegicus	M	126.1	18	inside	1.7	undeveloped	NA	NA	NA	Negative
NCHA001290	FRPDLL	E	45.7890665	4.7226772	2021-05-01	Spring	Spring2021	Apodemus sylvaticus	M	20.6	8.6	ouside	1.2	developed	NA	NA	NA	Negative
NCHA001291	FRPDLL	F	45.7870713	4.7243042	2021-05-01	Spring	Spring2021	Clethrionomys glareolus	M	11.6	7.2	inside	0.1	undeveloped	NA	NA	NA	Negative
NCHA001292	FRPDLL	F	45.7870556	4.7243085	2021-05-01	Spring	Spring2021	Clethrionomys glareolus	F	20	9.1	NA	NA	NA	perforated	small	yes	Negative
NCHA001293	FRPLTO	CYN	45.7780283	4.8519519	2021-05-01	Spring	Spring2021	Rattus norvegicus	M	130.5	17.6	ouside	1.6	undeveloped	NA	NA	NA	Negative
NCHA001294	FRPDLL	D	45.7904426	4.7206795	2021-05-01	Spring	Spring2021	Apodemus flavicollis	F	33.3	10	NA	NA	NA	closed	small	yes	Negative
NCHA001295	FRPDLL	B	45.7903939	4.7143562	2021-05-01	Spring	Spring2021	Apodemus sylvaticus	F	25.7	8.7	NA	NA	NA	closed	small	yes	Negative
NCHA001296	FRPDLL	B	45.7898668	4.7146659	2021-05-01	Spring	Spring2021	Apodemus flavicollis	F	13.9	7.3	NA	NA	NA	perforated	small	not	Negative
NCHA001297	FRPDLL	B	45.7898246	4.7147961	2021-05-01	Spring	Spring2021	Clethrionomys glareolus	F	26.3	9.6	NA	NA	NA	closed	lactating	yes	Negative
NCHA001298	FRPDLL	B	45.7901434	4.714484	2021-05-01	Spring	Spring2021	Clethrionomys glareolus	F	25.3	9.2	NA	NA	NA	closed	small	yes	Negative
NCHA001299	FRPLTO	FAUV	45.7779500056754	4.85760881498982	2021-05-02	Spring	Spring2021	Mus musculus	M	14.8	7.4	ouside	0.6	developed	NA	NA	NA	Negative
NCHA001300	FRPDLL	G	45.785527	4.724071	2021-05-02	Spring	Spring2021	Apodemus sylvaticus	M	8.8	6.5	inside	0.4	undeveloped	NA	NA	NA	Negative
NCHA001301	FRPLTO	OBS	45.7787869	4.8540919	2021-05-02	Spring	Spring2021	Microtus arvalis	F	17.6	8.6	NA	NA	NA	closed	small	yes	Negative
NCHA001302	FRPDLL	G	45.7856999	4.7240626	2021-05-02	Spring	Spring2021	Apodemus sylvaticus	F	20.2	9.5	NA	NA	NA	perforated	small	not	Negative
NCHA001303	FRPDLL	G	45.7857023	4.7240739	2021-05-02	Spring	Spring2021	Clethrionomys glareolus	F	19.5	9.4	NA	NA	NA	closed	small	not	Negative
NCHA001304	FRPDLL	G	45.7857131	4.7240569	2021-05-02	Spring	Spring2021	Clethrionomys glareolus	M	14.2	8	inside	0.3	undeveloped	NA	NA	NA	Negative
NCHA001305	FRPDLL	G	45.7857083	4.7240726	2021-05-02	Spring	Spring2021	Clethrionomys glareolus	M	28.1	9.4	ouside	1.3	developed	NA	NA	NA	Negative
NCHA001306	FRPDLL	E	45.7889754	4.7228415	2021-05-02	Spring	Spring2021	Apodemus sylvaticus	M	26.9	9.5	ouside	1.4	developed	NA	NA	NA	Negative
NCHA001307	FRPDLL	F	45.787224	4.7243298	2021-05-02	Spring	Spring2021	Apodemus sylvaticus	M	17.1	8.7	inside	0.9	developed	NA	NA	NA	Negative
NCHA001308	FRPDLL	C	45.7938944	4.720987	2021-05-02	Spring	Spring2021	Apodemus sylvaticus	F	22.9	9.4	NA	NA	NA	closed	lactating	not	Negative
NCHA001309	FRPDLL	F	45.7870556	4.7243085	2021-05-02	Spring	Spring2021	Clethrionomys glareolus	M	23.4	10	ouside	1.2	developed	NA	NA	NA	Negative
NCHA001310	FRPDLL	C	45.794161	4.7207586	2021-05-02	Spring	Spring2021	Apodemus flavicollis	F	17	8.2	NA	NA	NA	perforated	small	not	Negative
NCHA001311	FRPDLL	C	45.7942265	4.7209997	2021-05-02	Spring	Spring2021	Apodemus flavicollis	F	19	8.2	NA	NA	NA	perforated	small	not	Negative
NCHA001312	FRPDLL	A	45.7926401	4.7165228	2021-05-02	Spring	Spring2021	Clethrionomys glareolus	M	21.1	9.5	ouside	0.9	developed	NA	NA	NA	Positive	ND
NCHA001313	FRPDLL	C	45.7942123	4.7206936	2021-05-02	Spring	Spring2021	Clethrionomys glareolus	F	21.4	9.3	NA	NA	NA	closed	lactating	not	Negative
NCHA001314	FRPDLL	F	45.7870713	4.7243042	2021-05-02	Spring	Spring2021	Clethrionomys glareolus	F	17.7	9	NA	NA	NA	closed	small	not	Negative
NCHA001315	FRPDLL	B	45.7900671	4.714566	2021-05-02	Spring	Spring2021	Apodemus sylvaticus	M	11.4	7	inside	0.4	undeveloped	NA	NA	NA	Negative
NCHA001316	FRPDLL	B	45.7903447	4.7143989	2021-05-02	Spring	Spring2021	Clethrionomys glareolus	F	27	10	NA	NA	NA	closed	small	yes	Negative
NCHA001317	FRPDLL	C	45.7940086	4.7208404	2021-05-02	Spring	Spring2021	Clethrionomys glareolus	F	32	10	NA	NA	NA	closed	small	yes	Negative
NCHA001318	FRPDLL	B	45.790116	4.7145401	2021-05-02	Spring	Spring2021	Apodemus sylvaticus	F	24.4	10.2	NA	NA	NA	perforated	small	not	Negative
NCHA001319	FRPDLL	B	45.7902716	4.7145312	2021-05-02	Spring	Spring2021	Apodemus sylvaticus	M	30.3	10.1	ouside	1.3	developed	NA	NA	NA	Negative
NCHA001320	FRPDLL	B	45.7902962	4.7144763	2021-05-02	Spring	Spring2021	Apodemus sylvaticus	F	16.4	8.5	NA	NA	NA	perforated	small	not	Negative
NCHA001321	FRPDLL	A	45.7927636	4.7166964	2021-05-02	Spring	Spring2021	Apodemus sylvaticus	M	20.4	8.3	ouside	1.1	developed	NA	NA	NA	Negative
NCHA001322	FRPDLL	C	45.794173	4.7207811	2021-05-02	Spring	Spring2021	Apodemus flavicollis	F	14.3	8.2	NA	NA	NA	perforated	small	not	Negative
NCHA001323	FRPDLL	G	45.7857086	4.7240632	2021-05-03	Spring	Spring2021	Clethrionomys glareolus	M	23.8	9	ouside	1.1	developed	NA	NA	NA	Negative
NCHA001324	FRPLTO	MAM	45.7763152	4.8545296	2021-05-03	Spring	Spring2021	Rattus norvegicus	M	291.3	23.2	ouside	1.9	developed	NA	NA	not	Negative
NCHA001325	FRPDLL	G	45.7857086	4.7240632	2021-05-03	Spring	Spring2021	Clethrionomys glareolus	F	29.4	10.1	NA	NA	NA	closed	lactating	NA	Negative
NCHA001326	FRPDLL	G	45.7857131	4.7240569	2021-05-03	Spring	Spring2021	Clethrionomys glareolus	F	21.5	9	NA	NA	NA	closed	lactating	yes	Negative
NCHA001327	FRPDLL	G	45.7856999	4.7240626	2021-05-03	Spring	Spring2021	Clethrionomys glareolus	F	11.7	7.1	NA	NA	NA	perforated	small	not	Negative
NCHA001328	FRPDLL	G	45.7857083	4.7240726	2021-05-03	Spring	Spring2021	Clethrionomys glareolus	F	9.9	7.7	NA	NA	NA	perforated	small	not	Negative
NCHA001329	FRPDLL	C	45.7940086	4.7208404	2021-05-03	Spring	Spring2021	Clethrionomys glareolus	M	25.3	10.4	ouside	1.3	developed	NA	NA	NA	Negative
NCHA001330	FRPDLL	C	45.7940707	4.7208897	2021-05-03	Spring	Spring2021	Apodemus sylvaticus	M	34.3	11.2	ouside	1.3	developed	NA	NA	NA	Negative
NCHA001331	FRPDLL	C	45.7938944	4.720987	2021-05-03	Spring	Spring2021	Apodemus flavicollis	F	35.6	10.1	NA	NA	NA	closed	small	yes	Negative
NCHA001332	FRPDLL	Pai	45.7880988	4.7283888	2021-05-03	Spring	Spring2021	Apodemus sylvaticus	M	24.3	10.4	ouside	1.3	developed	NA	NA	NA	Negative
NCHA001333	FRPDLL	C	45.7940559	4.7208289	2021-05-03	Spring	Spring2021	Clethrionomys glareolus	M	16.3	8.3	inside	1.5	undeveloped	NA	NA	NA	Negative
NCHA001334	FRPDLL	B	45.7904055	4.7142166	2021-05-03	Spring	Spring2021	Apodemus sylvaticus	M	13.9	8.4	inside	0.4	undeveloped	NA	NA	NA	Negative
NCHA001335	FRPDLL	C	45.7942265	4.7209997	2021-05-03	Spring	Spring2021	Apodemus flavicollis	F	16.5	7.7	NA	NA	NA	perforated	small	not	Negative
NCHA001336	FRPDLL	B	45.7898246	4.7147961	2021-05-03	Spring	Spring2021	Apodemus sylvaticus	M	14.7	8	ouside	0.9	undeveloped	NA	NA	NA	Negative
NCHA001337	FRPDLL	B	45.7898668	4.7146659	2021-05-03	Spring	Spring2021	Apodemus flavicollis	F	35.8	10.1	NA	NA	NA	closed	lactating	yes	Negative
NCHA001338	FRPDLL	A	45.7925051	4.7163991	2021-05-03	Spring	Spring2021	Apodemus sylvaticus	F	23.6	9.3	NA	NA	NA	closed	lactating	yes	Negative
NCHA001339	FRPDLL	B	45.7901434	4.714484	2021-05-03	Spring	Spring2021	Clethrionomys glareolus	M	23.1	9.5	ouside	1.2	developed	NA	NA	NA	Negative
NCHA001340	FRPLTO	PRI	45.777684515513	4.85673215327104	2021-05-04	Spring	Spring2021	Mus musculus	M	20.2	8.3	ouside	0.6	developed	NA	NA	NA	Negative
NCHA001341	FRPLTO	FAUV	45.7779500056754	4.85760881498982	2021-05-04	Spring	Spring2021	Mus musculus	F	28.7	9.2	NA	NA	NA	closed	lactating	not	Negative
NCHA001342	FRPDLL	F	45.7869384	4.7244214	2021-05-04	Spring	Spring2021	Apodemus sylvaticus	F	21.5	8.2	NA	NA	NA	perforated	small	not	Negative
NCHA001343	FRPDLL	G	45.7856999	4.7240626	2021-05-04	Spring	Spring2021	Apodemus sylvaticus	M	10.8	7	inside	0.3	undeveloped	NA	NA	NA	Negative
NCHA001344	FRPDLL	A	45.7927636	4.7166964	2021-05-04	Spring	Spring2021	Apodemus sylvaticus	M	22.7	8.9	inside	1	developed	NA	NA	NA	Negative
NCHA001345	FRPDLL	C	45.7940707	4.7208897	2021-05-04	Spring	Spring2021	Apodemus flavicollis	M	23.8	9.5	ouside	0.6	undeveloped	NA	NA	NA	Negative
NCHA001346	FRPDLL	I	45.7907787	4.7239666	2021-05-04	Spring	Spring2021	Clethrionomys glareolus	M	20.9	8.9	ouside	0.9	undeveloped	NA	NA	NA	Negative
NCHA001347	FRPDLL	D	45.7904523	4.7207079	2021-05-04	Spring	Spring2021	Apodemus sylvaticus	F	13.2	6.5	NA	NA	NA	perforated	small	not	Negative
NCHA001348	FRPDLL	B	45.7898246	4.7147961	2021-05-04	Spring	Spring2021	Apodemus sylvaticus	F	13.6	7.7	NA	NA	NA	perforated	small	not	Negative
NCHA001349	FRPDLL	D	45.7904426	4.7206795	2021-05-04	Spring	Spring2021	Apodemus sylvaticus	M	23.8	9.9	ouside	1.2	developed	NA	NA	NA	Positive	ATTCTTCCTCGCCCTTCTAGTATTTGGTTTTATTTCAACCTCTTACGCACAGATCGGTCAAATCAATCCTTCCTCCATTAGTGGTAAGTACAAGGTTTCTGGAACCAACCCAAACGGTTCCTCTTACAACGGTAGCGTTACGATCTCTCAATCTAACGGAGAATACCTTTTTACCTGGACGGTCGCTGGTCAAACTTTCACAGGAACCGGAACCCTTGAAGGTACTACTTTGACAGTAGATTGGGGAGAAACAGAACCAGTAATCTATGAAGTAAAAA
NCHA001350	FRPDLL	B	45.7904055	4.7142166	2021-05-04	Spring	Spring2021	Apodemus sylvaticus	F	16	8.3	NA	NA	NA	perforated	small	not	Positive	ND
NCHA001351	FRPDLL	B	45.7898737	4.7146168	2021-05-04	Spring	Spring2021	Apodemus sylvaticus	M	15.8	7.3	inside	0.2	undeveloped	NA	NA	NA	Negative
NCHA001352	FRPDLL	B	45.7903939	4.7143562	2021-05-04	Spring	Spring2021	Apodemus sylvaticus	M	14.9	7.4	inside	0.3	undeveloped	NA	NA	NA	Negative
NCHA001354	FRPLTO	CYN	45.7779939	4.8517641	2021-05-05	Spring	Spring2021	Rattus norvegicus	F	150.6	18.5	NA	NA	NA	closed	small	yes	Negative
NCHA001355	FRPDLL	F	45.7871331	4.7243627	2021-05-05	Spring	Spring2021	Apodemus sylvaticus	M	29.3	10.2	ouside	1.4	developed	NA	NA	NA	Negative
NCHA001356	FRPDLL	E	45.7890167	4.722724	2021-05-05	Spring	Spring2021	Apodemus sylvaticus	M	10.3	6.7	inside	0.3	undeveloped	NA	NA	NA	Negative
NCHA001357	FRPDLL	H	45.7899314	4.7193501	2021-05-05	Spring	Spring2021	Apodemus sylvaticus	M	22.9	9	inside	1.7	undeveloped	NA	NA	NA	Positive	ATTCTTCCTCGCCCTTCTAGTATTTGGTTTTATTTCAACCTCTTACGCACAGATCGGTCAAATCAATCCTTCCTCCATTAGTGGTAAGTACAAGGTTTCTGGAACCAACCCAAACGGTTCCTCTTACAACGGTAGCGTTACGATCTCTCAATCTAACGGAGAATACCTTTTTACCTGGACGGTCGCTGGTCAAACTTTCACAGGAACCGGAACCCTTGAAGGTACTACTTTGACAGTAGATTGGGGAGAAACAGAACCAGTAATCTATGAAGTAAAAA
NCHA001358	FRPDLL	E	45.7894848	4.7221269	2021-05-05	Spring	Spring2021	Apodemus sylvaticus	F	25.1	8.9	NA	NA	NA	closed	small	not	Negative
NCHA001359	FRPDLL	C	45.7940352	4.7208399	2021-05-05	Spring	Spring2021	Apodemus sylvaticus	F	6	8.2	NA	NA	NA	perforated	small	not	Negative
NCHA001360	FRPDLL	A	45.7925051	4.7163991	2021-05-05	Spring	Spring2021	Apodemus sylvaticus	M	11.7	7.5	inside	0.5	undeveloped	NA	NA	NA	Negative
NCHA001361	FRPDLL	H	45.7897579	4.7196945	2021-05-05	Spring	Spring2021	Clethrionomys glareolus	F	25.8	9.7	NA	NA	NA	closed	small	yes	Negative
NCHA001362	FRPDLL	C	45.7942853	4.7207048	2021-05-05	Spring	Spring2021	Apodemus sylvaticus	M	20.6	9	inside	0.7	undeveloped	NA	NA	NA	Negative
NCHA001363	FRPDLL	G	45.7854127	4.7240164	2021-05-05	Spring	Spring2021	Clethrionomys glareolus	F	19.2	9.2	NA	NA	NA	closed	small	yes	Negative
NCHA001364	FRPDLL	I	45.7907787	4.7239666	2021-05-05	Spring	Spring2021	Clethrionomys glareolus	F	17.3	9	NA	NA	NA	closed	small	yes	Negative
NCHA001365	FRPDLL	B	45.7903983	4.7147184	2021-05-05	Spring	Spring2021	Apodemus sylvaticus	F	19.3	8.4	NA	NA	NA	perforated	small	not	Negative
NCHA001366	FRPDLL	I	45.7907422	4.7238572	2021-05-05	Spring	Spring2021	Clethrionomys glareolus	F	20	8.7	NA	NA	NA	closed	small	yes	Negative
NCHA001367	FRPDLL	G	45.7856577	4.7241235	2021-05-05	Spring	Spring2021	Apodemus flavicollis	F	10.3	6.9	NA	NA	NA	perforated	small	not	Negative
NCHA001369	FRPLTO	CYN	45.7779939	4.8517641	2021-05-06	Spring	Spring2021	Rattus norvegicus	M	299.7	25.5	ouside	2.3	developed	NA	NA	NA	Positive	ATTCTTCCTCGCCCTTCTAGTATTTGGTTTTATTTCAACCTCTTACGCACAGATCGGTCAAATCAATCCTTCCTCCATTAGCGGTAAATACAAGGTTTCTGGAACCAACCCAAACGGTTCCTCTTACAACGGTAGCGTTACGATCTCTCAATCTAACGGAGAATACCTTTTTACCTGGACGGTTGCTGGTCAAACTTTCACAGGAACCGGAACCCTTGAAGGTACTACTTTGACAGTAGATTGGGGAGAAACAGAACCAGTAATCTATGAAGTAAAAA
NCHA001370	FRPDLL	H	45.7898892	4.7194211	2021-05-06	Spring	Spring2021	Apodemus sylvaticus	F	20.7	7.9	NA	NA	NA	closed	small	not	Negative
NCHA001371	FRPDLL	I	45.7907647	4.7239492	2021-05-06	Spring	Spring2021	Apodemus flavicollis	F	26.4	10	NA	NA	NA	perforated	lactating	not	Negative
NCHA001372	FRPDLL	B	45.7898246	4.7147961	2021-05-06	Spring	Spring2021	Apodemus sylvaticus	M	22.5	9.5	ouside	0.8	undeveloped	NA	NA	NA	Negative
NCHA001373	FRPDLL	I	45.7906646	4.7238345	2021-05-06	Spring	Spring2021	Apodemus sylvaticus	M	24	9	ouside	1.2	developed	NA	NA	NA	Negative
NCHA001374	FRPDLL	I	45.7904876	4.723655	2021-05-06	Spring	Spring2021	Apodemus sylvaticus	F	23.9	8.5	NA	NA	NA	closed	small	yes	Negative
NCHA001375	FRPDLL	C	45.7941396	4.7208851	2021-05-06	Spring	Spring2021	Apodemus flavicollis	M	24.3	10.3	ouside	0.8	developed	NA	NA	NA	Negative
NCHA001945	FRPLTO	OBS	45.779072	4.8542261	2021-10-26	Fall	Fall2021	Apodemus sylvaticus	M	29.9	9.8	ouside	12	developed	NA	NA	NA	Negative
NCHA001946	FRPLTO	SBO	45.7813058	4.8485303	2021-10-26	Fall	Fall2021	Microtus arvalis	M	9.1	7.5	inside	3	undeveloped	NA	NA	NA	Negative
NCHA001947	FRPLTO	OBS	45.7790118	4.8542369	2021-10-26	Fall	Fall2021	Crocidura russula	M	8.2	7.1	inside	2	undeveloped	NA	NA	NA	Negative
NCHA001948	FRPLTO	PM	45.7777968	4.8539522	2021-10-26	Fall	Fall2021	Apodemus sylvaticus	M	15.7	8.7	ouside	4	undeveloped	NA	NA	NA	Negative
NCHA001949	FRPLTO	OBS	45.7788057	4.8540378	2021-10-26	Fall	Fall2021	Apodemus sylvaticus	M	16.9	8.5	inside	4	undeveloped	NA	NA	NA	Negative
NCHA001950	FRPLTO	PM	45.7777923	4.8540554	2021-10-26	Fall	Fall2021	Apodemus sylvaticus	M	14.3	8.5	NA	NA	NA	NA	NA	NA	Negative
NCHA001951	FRPLTO	OBS	45.7787586	4.854078	2021-10-26	Fall	Fall2021	Crocidura russula	M	9.1	7.5	inside	2	undeveloped	NA	NA	NA	Negative
NCHA001952	FRPLTO	CT	45.7742739	4.8584637	2021-10-26	Fall	Fall2021	Rattus norvegicus	F	80.1	15.1	NA	NA	NA	perforated	small	not	Negative
NCHA001953	FRPLTO	SBP	45.7789759	4.8549019	2021-10-26	Fall	Fall2021	Crocidura russula	M	9	7.3	inside	2	undeveloped	NA	NA	NA	Negative
NCHA001954	FRPLTO	SBP	45.7790583	4.8548782	2021-10-26	Fall	Fall2021	Apodemus sylvaticus	M	11.9	7	inside	3	undeveloped	NA	NA	NA	Negative
NCHA001955	FRPLTO	SBP	45.7791052	4.855011	2021-10-26	Fall	Fall2021	Apodemus sylvaticus	F	9.5	7.2	NA	NA	NA	perforated	small	not	Negative
NCHA001956	FRPLTO	SBO	45.7812989	4.8483526	2021-10-26	Fall	Fall2021	Apodemus sylvaticus	M	21.3	9.5	inside	9	undeveloped	NA	NA	NA	Negative
NCHA001957	FRPLTO	PON	45.7799287	4.8562423	2021-10-26	Fall	Fall2021	Apodemus sylvaticus	F	20.9	9	NA	NA	NA	perforated	small	not	Negative
NCHA001958	FRPLTO	SEV	45.7790446	4.8574287	2021-10-26	Fall	Fall2021	Apodemus sylvaticus	M	17.4	8.6	ouside	8	undeveloped	NA	NA	NA	Negative
NCHA001959	FRPLTO	OBS	45.7791331	4.854186	2021-10-26	Fall	Fall2021	Crocidura russula	M	8.3	7.6	NA	NA	NA	NA	NA	NA	Negative
NCHA001960	FRPLTO	OBS	45.7791086	4.854193	2021-10-26	Fall	Fall2021	Apodemus sylvaticus	M	16.5	7.5	ouside	8	undeveloped	NA	NA	NA	Negative
NCHA001961	FRPLTO	SEV	45.7789407	4.8572483	2021-10-26	Fall	Fall2021	Apodemus sylvaticus	M	17.4	8.5	ouside	5	undeveloped	NA	NA	NA	Negative
NCHA001962	FRPLTO	PON	45.7795844	4.8562155	2021-10-26	Fall	Fall2021	Apodemus sylvaticus	M	19.8	8.9	ouside	5	undeveloped	NA	NA	NA	Negative
NCHA001963	FRPLTO	SBO	45.7813158	4.8483412	2021-10-27	Fall	Fall2021	Crocidura russula	M	8.4	7.5	ouside	3	developed	NA	NA	NA	Negative
NCHA001964	FRPLTO	OBS	45.7786131	4.8540396	2021-10-26	Fall	Fall2021	Crocidura russula	M	8.4	7	NA	NA	NA	NA	NA	NA	Negative
NCHA001965	FRPLTO	PM	45.7777024	4.8539644	2021-10-26	Fall	Fall2021	Crocidura russula	F	7.1	6.9	NA	NA	NA	perforated	small	not	Negative
NCHA001966	FRPLTO	MOM	45.7839718	4.8593573	2021-10-26	Fall	Fall2021	Apodemus sylvaticus	M	29.1	9.4	ouside	14	developed	NA	NA	NA	Negative
NCHA001967	FRPLTO	MOM	45.7837048	4.8593485	2021-10-26	Fall	Fall2021	Crocidura russula	M	7.1	6.5	NA	NA	NA	NA	NA	NA	Positive	ND
NCHA001968	FRPLTO	MOM	45.7842782	4.8592728	2021-10-26	Fall	Fall2021	Apodemus sylvaticus	F	16.8	8.4	NA	NA	NA	perforated	small	not	Negative
NCHA001969	FRPLTO	MOM	45.7842244	4.8593699	2021-10-26	Fall	Fall2021	Microtus arvalis	F	19.6	9	NA	NA	NA	perforated	small	yes	Negative
NCHA001970	FRPLTO	MOM	45.7840207	4.8594106	2021-10-26	Fall	Fall2021	Apodemus sylvaticus	M	26.2	10.5	ouside	13	developed	NA	NA	NA	Negative
NCHA001971	FRPLTO	SEV	45.7791879	4.8576919	2021-10-26	Fall	Fall2021	Microtus arvalis	M	33.3	11.2	outside	7	developed	NA	NA	NA	Negative
NCHA001972	FRPLTO	SEV	45.779053	4.857488	2021-10-26	Fall	Fall2021	Apodemus sylvaticus	M	25.8	9	ouside	13	developed	NA	NA	NA	Negative
NCHA001973	FRPLTO	MOM	45.7840445	4.8593497	2021-10-26	Fall	Fall2021	Apodemus sylvaticus	F	19.2	9.2	NA	NA	NA	closed	lactating	not	Positive	ND
NCHA001974	FRPLTO	SEV	45.778948	4.8572704	2021-10-26	Fall	Fall2021	Crocidura russula	M	8	7.1	inside	2	undeveloped	NA	NA	NA	Positive	ND
NCHA001975	FRPLTO	PON	45.7793531	4.8561298	2021-10-26	Fall	Fall2021	Apodemus sylvaticus	M	21.5	9.6	NA	NA	NA	NA	NA	NA	Negative
NCHA001976	FRPLTO	OBS	45.7785593	4.8541924	2021-10-26	Fall	Fall2021	Crocidura russula	M	7.7	7.2	inside	2	undeveloped	NA	NA	NA	Negative
NCHA001977	FRPLTO	ASI	45.776734	4.856985	2021-10-27	Fall	Fall2021	Apodemus sylvaticus	F	21.7	8.9	NA	NA	NA	perforated	lactating	yes	Positive	ND
NCHA001978	FRPLTO	FAUV	45.7779111627965	4.85759280140947	2021-10-27	Fall	Fall2021	Apodemus sylvaticus	M	10.5	7.1	inside	3	undeveloped	NA	NA	NA	Negative
NCHA001979	FRPLTO	FAUV	45.7779111627965	4.85759280140947	2021-10-27	Fall	Fall2021	Apodemus sylvaticus	M	22.6	9.5	ouside	8	undeveloped	NA	NA	NA	Negative
NCHA001981	FRPLTO	FAUV	45.7779111627965	4.85759280140947	2021-10-27	Fall	Fall2021	Crocidura russula	M	7.4	6	inside	2	undeveloped	NA	NA	NA	Negative
NCHA001982	FRPLTO	PRI	45.7777036162579	4.85672838305187	2021-10-27	Fall	Fall2021	Crocidura russula	M	8.1	6.8	inside	2	undeveloped	NA	NA	NA	Negative
NCHA001984	FRPLTO	CYN	45.7780532	4.8518894	2021-10-27	Fall	Fall2021	Rattus norvegicus	M	163.9	20	ouside	17	undeveloped	NA	NA	NA	Negative
NCHA001985	FRPLTO	PON	45.7799584	4.8562158	2021-10-27	Fall	Fall2021	Microtus arvalis	F	12.5	8.2	NA	NA	NA	perforated	small	not	Negative
NCHA001986	FRPLTO	OBS	45.7788768	4.8540955	2021-10-27	Fall	Fall2021	Crocidura russula	M	7.2	6.7	NA	NA	NA	NA	NA	NA	Negative
NCHA001987	FRPLTO	OBS	45.7786821	4.8540242	2021-10-27	Fall	Fall2021	Apodemus sylvaticus	F	32.6	9	NA	NA	NA	perforated	lactating	yes	Negative
NCHA001988	FRPLTO	CT	45.7742202	4.8583765	2021-10-27	Fall	Fall2021	Rattus norvegicus	M	89	16.3	inside	8	undeveloped	NA	NA	NA	Negative
NCHA001989	FRPLTO	SBP	45.779102	4.85511	2021-10-27	Fall	Fall2021	Crocidura russula	M	10.1	8	NA	NA	NA	NA	NA	NA	Negative
NCHA001990	FRPLTO	MAM	45.7760997	4.8543348	2021-10-27	Fall	Fall2021	Rattus norvegicus	F	72	14.6	NA	NA	NA	perforated	small	not	Positive	ND
NCHA001991	FRPLTO	MAM	45.7760997	4.8543348	2021-10-27	Fall	Fall2021	Rattus norvegicus	M	91.3	14.5	inside	9	undeveloped	NA	NA	NA	Negative
NCHA001992	FRPLTO	SBP	45.7788898	4.855133	2021-10-27	Fall	Fall2021	Apodemus sylvaticus	F	16.6	8.6	NA	NA	NA	closed	small	not	Negative
NCHA001993	FRPLTO	OBS	45.7787734	4.8540577	2021-10-27	Fall	Fall2021	Crocidura russula	M	8.8	6.7	inside	2	undeveloped	NA	NA	NA	Negative
NCHA001994	FRPLTO	SEV	45.7789407	4.8572483	2021-10-27	Fall	Fall2021	Apodemus sylvaticus	M	17.4	8.4	inside	6	undeveloped	NA	NA	NA	Negative
NCHA001995	FRPLTO	SBO	45.7817577	4.8491694	2021-10-27	Fall	Fall2021	Apodemus sylvaticus	M	19.9	9	ouside	6	undeveloped	NA	NA	NA	Negative
NCHA001996	FRPLTO	MOM	45.7839644	4.8593055	2021-10-27	Fall	Fall2021	Crocidura russula	F	8.1	7.1	NA	NA	NA	perforated	small	not	Negative
NCHA001997	FRPLTO	OBS	45.7786296	4.854035	2021-10-27	Fall	Fall2021	Crocidura russula	F	9.1	7	NA	NA	NA	perforated	small	not	Negative
NCHA001998	FRPLTO	PM	45.7777968	4.8539522	2021-10-27	Fall	Fall2021	Apodemus sylvaticus	M	16.2	8.5	ouside	9	undeveloped	NA	NA	NA	Negative
NCHA001999	FRPLTO	OBS	45.7785593	4.8541924	2021-10-27	Fall	Fall2021	Microtus arvalis	F	18.8	9.3	NA	NA	NA	perforated	small	not	Negative
NCHA002000	FRPLTO	PM	45.7777923	4.8540554	2021-10-27	Fall	Fall2021	Apodemus sylvaticus	M	27.3	10.2	ouside	15	developed	NA	NA	NA	Negative
NCHA002001	FRPLTO	OBS	45.7786658	4.854179	2021-10-27	Fall	Fall2021	Crocidura russula	M	7.3	6.7	inside	2	undeveloped	NA	NA	NA	Negative
NCHA002002	FRPLTO	PON	45.7793531	4.8561298	2021-10-27	Fall	Fall2021	Microtus arvalis	F	14.8	8.1	NA	NA	NA	perforated	small	not	Negative
NCHA002003	FRPLTO	OBS	45.7790118	4.8542369	2021-10-27	Fall	Fall2021	Apodemus sylvaticus	M	25.7	9.6	ouside	14	developed	NA	NA	NA	Negative
NCHA002004	FRPLTO	MOM	45.7842427	4.8593334	2021-10-27	Fall	Fall2021	Crocidura russula	M	8.1	7.9	inside	3	undeveloped	NA	NA	NA	Negative
NCHA002005	FRPLTO	PON	45.7799374	4.8561061	2021-10-27	Fall	Fall2021	Apodemus sylvaticus	M	16.1	8.5	inside	6	undeveloped	NA	NA	NA	Negative
NCHA002006	FRPLTO	MOM	45.7837048	4.8593485	2021-10-27	Fall	Fall2021	Microtus arvalis	M	22.8	9.5	inside	6	undeveloped	NA	NA	NA	Negative
NCHA002007	FRPLTO	OBS	45.7787477	4.8541825	2021-10-27	Fall	Fall2021	Crocidura russula	F	8.3	7.2	NA	NA	NA	perforated	small	not	Negative
NCHA002008	FRPLTO	SBP	45.779085	4.8551197	2021-10-27	Fall	Fall2021	Apodemus sylvaticus	F	11	7.5	NA	NA	NA	perforated	small	not	Negative
NCHA002009	FRPLTO	SBO	45.7813058	4.8485303	2021-10-27	Fall	Fall2021	Apodemus sylvaticus	M	22.3	8.8	inside	5	undeveloped	NA	NA	NA	Negative
NCHA002010	FRPLTO	SEV	45.7791128	4.8575681	2021-10-27	Fall	Fall2021	Apodemus sylvaticus	M	19.3	8.3	ouside	6	undeveloped	NA	NA	NA	Negative
NCHA002011	FRPLTO	SBO	45.7812989	4.8483526	2021-10-27	Fall	Fall2021	Apodemus sylvaticus	M	20.1	8.9	ouside	7	developed	NA	NA	NA	Negative
NCHA002012	FRPLTO	SBO	45.7812832	4.848509	2021-10-27	Fall	Fall2021	Apodemus sylvaticus	M	17.3	8.1	inside	4	undeveloped	NA	NA	NA	Positive	ND
NCHA002013	FRPLTO	SBP	45.7788879	4.8551078	2021-10-27	Fall	Fall2021	Apodemus sylvaticus	M	16.1	8	inside	5	undeveloped	NA	NA	NA	Negative
NCHA002015	FRPLTO	PRI	45.7777036162579	4.85672838305187	2021-10-28	Fall	Fall2021	Apodemus sylvaticus	F	18.7	8.1	NA	NA	NA	perforated	lactating	not	Negative
NCHA002016	FRPLTO	MAM	45.7760997	4.8543348	2021-10-28	Fall	Fall2021	Rattus norvegicus	M	78.4	14.1	inside	7	undeveloped	NA	NA	NA	Negative
NCHA002017	FRPLTO	ASI	45.776754	4.857005	2021-10-28	Fall	Fall2021	Rattus norvegicus	M	458.8	26.5	ouside	23	developed	NA	NA	NA	Positive	ATTCTTCCTCGCCCTTCTAGTATTTGGTTTTATTTCAACCTCTTACGCACAGATCGGTCAAATCAATCCTTCCTCCATTAGCGGTAAATACAAGGTTTCTGGAACCAACCCAAACGGTTCCTCTTACAACGGTAGCGTTACGATCTCTCAATCTAACGGAGAATACCTTTTTACCTGGACGGTTGCTGGTCAAACTTTCACAGGAACCGGAACCCTTGAAGGTACTACTTTGACAGTAGATTGGGGAGAAACAGAACCAGTAATCTATGAAGTAAAAA
NCHA002018	FRPLTO	PON	45.7799296	4.8561034	2021-10-28	Fall	Fall2021	Microtus arvalis	M	22.7	10.6	inside	3	undeveloped	NA	NA	NA	Negative
NCHA002019	FRPLTO	FAUV	45.7779111627965	4.85759280140947	2021-10-28	Fall	Fall2021	Apodemus sylvaticus	F	16.2	8	NA	NA	NA	perforated	small	not	Positive	ND
NCHA002020	FRPLTO	SEV	45.7790981	4.8575645	2021-10-27	Fall	Fall2021	Crocidura russula	M	8.8	6.1	inside	2	undeveloped	NA	NA	NA	Negative
NCHA002021	FRPLTO	FAUV	45.7779111627965	4.85759280140947	2021-10-28	Fall	Fall2021	Crocidura russula	M	8.1	6.4	inside	2	undeveloped	NA	NA	NA	Negative
NCHA002022	FRPLTO	CT	45.7742739	4.8584637	2021-10-28	Fall	Fall2021	Rattus norvegicus	F	87.2	15.2	NA	NA	NA	perforated	small	not	Negative
NCHA002023	FRPLTO	MAM	45.7761367	4.8543241	2021-10-28	Fall	Fall2021	Rattus norvegicus	F	79.6	14.8	NA	NA	NA	perforated	small	not	Negative
NCHA002024	FRPLTO	OBS	45.7786131	4.8540396	2021-10-28	Fall	Fall2021	Crocidura russula	M	10.6	5.8	inside	2	undeveloped	NA	NA	NA	Negative
NCHA002025	FRPLTO	MOM	45.7842782	4.8592728	2021-10-28	Fall	Fall2021	Crocidura russula	M	7.6	5.9	inside	2	undeveloped	NA	NA	NA	Negative
NCHA002026	FRPLTO	FAUV	45.7779111627965	4.85759280140947	2021-10-28	Fall	Fall2021	Apodemus sylvaticus	M	20.4	9.4	ouside	2	undeveloped	NA	NA	NA	Negative
NCHA002027	FRPDLL	G	45.78533	4.72407	2021-10-29	Fall	Fall2021	Apodemus flavicollis	M	29	9.7	ouside	7	undeveloped	NA	NA	NA	Negative
NCHA002028	FRPLTO	FAUV	45.7779111627965	4.85759280140947	2021-10-29	Fall	Fall2021	Apodemus sylvaticus	M	21.2	9	inside	3	undeveloped	NA	NA	NA	Negative
NCHA002029	FRPLTO	PRI	45.7777036162579	4.85672838305187	2021-10-29	Fall	Fall2021	Crocidura russula	M	6.6	6.5	NA	NA	NA	NA	NA	NA	Positive	ND
NCHA002030	FRPLTO	CT	45.7742202	4.8583765	2021-10-29	Fall	Fall2021	Rattus norvegicus	F	97.9	15.5	NA	NA	NA	perforated	small	not	Negative
NCHA002031	FRPLTO	OBS	45.7790118	4.8542369	2021-10-29	Fall	Fall2021	Crocidura russula	M	9.9	7.1	NA	NA	NA	NA	NA	NA	Negative
NCHA002032	FRPLTO	OBS	45.7787734	4.8540577	2021-10-29	Fall	Fall2021	Crocidura russula	M	8.2	7	NA	NA	NA	NA	NA	NA	Negative
NCHA002033	FRPLTO	SBP	45.779037	4.855247	2021-10-29	Fall	Fall2021	Rattus norvegicus	M	126.1	18	inside	12	undeveloped	NA	NA	NA	Negative
NCHA002034	FRPLTO	FAUV	45.7779111627965	4.85759280140947	2021-10-29	Fall	Fall2021	Crocidura russula	M	6.4	6.1	NA	NA	NA	NA	NA	NA	Negative
NCHA002035	FRPLTO	FAUV	45.7779111627965	4.85759280140947	2021-10-29	Fall	Fall2021	Mus musculus	M	21.5	8.9	ouside	11	developed	NA	NA	NA	Negative
NCHA002036	FRPDLL	G	45.78529	4.724367	2021-10-29	Fall	Fall2021	Clethrionomys glareolus	M	17.3	8.6	inside	3	undeveloped	NA	NA	NA	Negative
NCHA002037	FRPDLL	G	45.78562	4.724123	2021-10-29	Fall	Fall2021	Clethrionomys glareolus	M	17.3	8.7	inside	4	undeveloped	NA	NA	NA	Negative
NCHA002038	FRPLTO	ASI	45.776755	4.857006	2021-10-29	Fall	Fall2021	Rattus norvegicus	M	58.3	13.6	inside	6	undeveloped	NA	NA	NA	Negative
NCHA002039	FRPDLL	G	45.78554	4.724078	2021-10-29	Fall	Fall2021	Apodemus sylvaticus	M	19.6	8.6	inside	5	undeveloped	NA	NA	NA	Negative
NCHA002040	FRPDLL	C	45.79419	4.720881	2021-10-29	Fall	Fall2021	Apodemus sylvaticus	M	15.2	8	inside	4	undeveloped	NA	NA	NA	Negative
NCHA002041	FRPDLL	C	45.79423	4.720865	2021-10-29	Fall	Fall2021	Clethrionomys glareolus	M	16.3	8.2	inside	2.5	undeveloped	NA	NA	NA	Negative
NCHA002042	FRPDLL	A	45.78991	4.714603	2021-10-29	Fall	Fall2021	Crocidura russula	M	8	6.5	NA	NA	NA	NA	NA	NA	Positive	ATTCTTCCTCGCCCTTCTAGTATTCGGTTTTATTTCGACCGCTTACGCACAGATCGGTCAAATCAATCCTTCTTCCATCAGCGGTAAATACAAGGTTTCTGGAACCAACCCGAACGGTTCCTCTTACGGCGGTAGCGTTACGATTTCTGAATCTAACGGAGAATACCTTTTTACCTGGACGGTCGCCGGTCAAACTTTCACAGGAACCGGAACCCTTGAAGGTACTACTTTGACAGTAGATTGGGGAGAGGTTGAACCGGTGATCTATGAAGTAAAAA
NCHA002043	FRPDLL	E	45.78929	4.72255	2021-10-29	Fall	Fall2021	Clethrionomys glareolus	F	17.9	9	NA	NA	NA	perforated	small	not	Negative
NCHA002044	FRPDLL	A	45.78988	4.71457	2021-10-29	Fall	Fall2021	Apodemus sylvaticus	F	18.8	8.2	NA	NA	NA	perforated	small	not	Negative
NCHA002045	FRPDLL	H	45.78998	4.719501	2021-10-29	Fall	Fall2021	Apodemus sylvaticus	M	22.3	9.2	ouside	6	undeveloped	NA	NA	NA	Negative
NCHA002046	FRPDLL	A	45.79004	4.714566	2021-10-29	Fall	Fall2021	Apodemus sylvaticus	F	18.4	8.7	NA	NA	NA	perforated	lactating	not	Negative
NCHA002047	FRPDLL	G	45.78579	4.724018	2021-10-29	Fall	Fall2021	Crocidura russula	F	8.4	6.6	NA	NA	NA	NA	NA	NA	Negative
NCHA002048	FRPDLL	A	45.79015	4.71454	2021-10-29	Fall	Fall2021	Apodemus sylvaticus	M	22.6	9.5	inside	2	undeveloped	NA	NA	NA	Negative
NCHA002049	FRPDLL	A	45.79015	4.714492	2021-10-29	Fall	Fall2021	Apodemus sylvaticus	F	16.3	8.1	NA	NA	NA	perforated	small	not	Negative
NCHA002050	FRPDLL	F	45.78757	4.724571	2021-10-29	Fall	Fall2021	Clethrionomys glareolus	F	15.1	8.5	NA	NA	NA	perforated	small	not	Negative
NCHA002051	FRPDLL	A	45.7903	4.714683	2021-10-29	Fall	Fall2021	Crocidura russula	M	8.1	6.9	inside	2	undeveloped	NA	NA	NA	Negative
NCHA002052	FRPLTO	ASI	45.776747	4.856998	2021-10-30	Fall	Fall2021	Mus musculus	F	14.8	7.9	NA	NA	NA	perforated	small	not	Negative
NCHA002053	FRPLTO	ASI	45.776751	4.857002	2021-10-30	Fall	Fall2021	Mus musculus	F	12.4	7.5	NA	NA	NA	perforated	small	not	Negative
NCHA002054	FRPDLL	D	45.79042	4.72061	2021-10-30	Fall	Fall2021	Apodemus sylvaticus	M	19.5	9.5	ouside	6	undeveloped	NA	NA	NA	Negative
NCHA002056	FRPDLL	D	45.79033	4.720643	2021-10-30	Fall	Fall2021	Apodemus sylvaticus	M	14.4	7.7	inside	3	undeveloped	NA	NA	NA	Negative
NCHA002057	FRPDLL	D	45.79024	4.720482	2021-10-30	Fall	Fall2021	Apodemus sylvaticus	M	16.3	8.5	inside	3	undeveloped	NA	NA	NA	Negative
NCHA002058	FRPDLL	D	45.79019	4.720421	2021-10-30	Fall	Fall2021	Apodemus sylvaticus	M	15.2	7.5	inside	4	undeveloped	NA	NA	NA	Negative
NCHA002059	FRPLTO	SER	45.775264	4.857721	2021-10-20	Fall	Fall2021	Rattus norvegicus	M	265.4	22.6	ouside	20	developed	NA	NA	NA	Negative
NCHA002060	FRPDLL	D	45.79014	4.720369	2021-10-30	Fall	Fall2021	Apodemus flavicollis	M	29.4	8.7	ouside	7	developed	NA	NA	NA	Negative
NCHA002061	FRPDLL	C	45.79431	4.720846	2021-10-30	Fall	Fall2021	Apodemus flavicollis	M	28.1	10.2	inside	6	developed	NA	NA	NA	Positive	ND
NCHA002062	FRPDLL	C	45.79423	4.720865	2021-10-30	Fall	Fall2021	Apodemus flavicollis	F	20.7	8.9	NA	NA	NA	perforated	small	not	Negative
NCHA002063	FRPLTO	CT	45.7742739	4.8584637	2021-10-30	Fall	Fall2021	Rattus norvegicus	M	253.3	22.4	ouside	19	undeveloped	NA	NA	NA	Negative
NCHA002064	FRPDLL	C	45.79419	4.720881	2021-10-30	Fall	Fall2021	Clethrionomys glareolus	M	21.3	9.1	inside	4	undeveloped	NA	NA	NA	Positive	ATTCTTCCTCGCCCTTCTAGTATTTGGTTTTATTTCAACCTCTTACGCACAGATCGGTCAAATCAATCCTTCCTCCATTAGTGGTAAGTACAAGGTTTCTGGAACCAACCCAAACGGTTCCTCTTACAACGGTAGCGTTACGATCTCTCAATCTAACGGAGAATACCTTTTTACCTGGACGGTCGCTGGTCAAACTTTCACAGGAACCGGAACCCTTGAAGGTACTACTTTGACAGTAGATTGGGGAGAAACAGAACCAGTAATCTATGAAGTAAAAA
NCHA002065	FRPDLL	C	45.79411	4.720958	2021-10-30	Fall	Fall2021	Apodemus flavicollis	F	25.7	8.8	NA	NA	NA	perforated	small	not	Negative
NCHA002066	FRPLTO	CYN	45.7780234	4.8517387	2021-10-30	Fall	Fall2021	Rattus norvegicus	F	79.8	13.4	NA	NA	NA	perforated	small	not	Positive	ND
NCHA002067	FRPDLL	C	45.79402	4.720991	2021-10-30	Fall	Fall2021	Apodemus sylvaticus	F	18.9	8.7	NA	NA	NA	perforated	small	not	Negative
NCHA002068	FRPDLL	F	45.78731	4.725369	2021-10-30	Fall	Fall2021	Apodemus sylvaticus	F	16.4	8.4	NA	NA	NA	perforated	small	not	Positive	ND
NCHA002069	FRPDLL	F	45.78757	4.724571	2021-10-30	Fall	Fall2021	Clethrionomys glareolus	F	14.2	8.4	NA	NA	NA	perforated	small	not	Negative
NCHA002070	FRPDLL	F	45.78734	4.725364	2021-10-30	Fall	Fall2021	Apodemus sylvaticus	F	14.8	7.6	NA	NA	NA	perforated	small	not	Negative
NCHA002071	FRPDLL	G	45.78579	4.724018	2021-10-30	Fall	Fall2021	Apodemus sylvaticus	M	13	8.3	inside	3	undeveloped	NA	NA	NA	Negative
NCHA002072	FRPDLL	F	45.78758	4.724669	2021-10-30	Fall	Fall2021	Apodemus sylvaticus	F	16.8	8.2	NA	NA	NA	perforated	small	not	Negative
NCHA002073	FRPDLL	C	45.79395	4.721027	2021-10-30	Fall	Fall2021	Apodemus flavicollis	F	25.7	10	NA	NA	NA	perforated	small	not	Positive	ATTCTTCCTCGCCCTTCTAGTATTTGGTTTTATTTCAACCTCTTACGCACAGATCGGTCAAATCAATCCTTCCTCCATTAGTGGTAAGTACAAGGTTTCTGGAACCAACCCAAACGGTTCCTCTTACAACGGTAGCGTTACGATCTCTCAATCTAACGGAGAATACCTTTTTACCTGGACGGTCGCTGGTCAAACTTTCACAGGAACCGGAACCCTTGAAGGTACTACTTTGACAGTAGATTGGGGAGAAACAGAACCAGTAATCTATGAAGTAAAAA
NCHA002074	FRPDLL	H	45.79001	4.719244	2021-10-30	Fall	Fall2021	Apodemus sylvaticus	M	16.2	8.7	inside	4	undeveloped	NA	NA	NA	Positive	ND
NCHA002075	FRPDLL	A	45.7898	4.714548	2021-10-30	Fall	Fall2021	Clethrionomys glareolus	M	23.9	9.9	ouside	5	undeveloped	NA	NA	NA	Negative
NCHA002076	FRPDLL	H	45.79001	4.719252	2021-10-30	Fall	Fall2021	Apodemus sylvaticus	M	20.8	9.4	ouside	8	undeveloped	NA	NA	NA	Negative
NCHA002077	FRPDLL	A	45.79004	4.714566	2021-10-30	Fall	Fall2021	Apodemus sylvaticus	M	17.9	8.7	ouside	2	undeveloped	NA	NA	NA	Negative
NCHA002078	FRPDLL	H	45.78998	4.719501	2021-10-30	Fall	Fall2021	Apodemus sylvaticus	M	14.6	8.1	inside	5	undeveloped	NA	NA	NA	Positive	ATTCTTCCTCGCCCTTCTAGTATTTGGTTTTATTTCAACCTCTTACGCACAGATCGGTCAAATCAATCCTTCCTCCATTAGTGGTAAGTACAAGGTTTCTGGAACCAACCCAAACGGTTCCTCTTACAACGGTAGCGTTACGATCTCTCAATCTAACGGAGAATACCTTTTTACCTGGACGGTCGCTGGTCAAACTTTCACAGGAACCGGAACCCTTGAAGGTACTACTTTGACAGTAGATTGGGGAGAAACAGAACCAGTAATCTATGAAGTAAAAA
NCHA002079	FRPDLL	A	45.78988	4.71457	2021-10-30	Fall	Fall2021	Clethrionomys glareolus	M	16.2	8.8	inside	3	undeveloped	NA	NA	NA	Negative
NCHA002080	FRPDLL	A	45.78995	4.714543	2021-10-30	Fall	Fall2021	Crocidura russula	F	8.1	6.8	NA	NA	NA	perforated	small	not	Negative
NCHA002081	FRPLTO	PRI	45.7777036162579	4.85672838305187	2021-10-31	Fall	Fall2021	Mus musculus	M	8.8	6.5	inside	4	undeveloped	NA	NA	NA	Negative
NCHA002082	FRPDLL	H	45.78984	4.719765	2021-10-31	Fall	Fall2021	Clethrionomys glareolus	M	19.9	9	ouside	5	developed	NA	NA	NA	Negative
NCHA002083	FRPDLL	H	45.78998	4.719518	2021-10-31	Fall	Fall2021	Apodemus sylvaticus	F	19.3	9.2	NA	NA	NA	perforated	small	not	Positive	ND
NCHA002084	FRPDLL	H	45.7898	4.719763	2021-10-31	Fall	Fall2021	Clethrionomys glareolus	F	16.1	8.5	NA	NA	NA	perforated	small	not	Negative
NCHA002085	FRPDLL	H	45.78997	4.719186	2021-10-31	Fall	Fall2021	Apodemus sylvaticus	F	13.5	8	NA	NA	NA	NA	NA	NA	Negative
NCHA002086	FRPDLL	H	45.79001	4.719294	2021-10-31	Fall	Fall2021	Apodemus sylvaticus	F	18.5	8	NA	NA	NA	perforated	small	not	Negative
NCHA002087	FRPDLL	F	45.78744	4.725103	2021-10-31	Fall	Fall2021	Apodemus flavicollis	M	26.9	9.1	ouside	5	undeveloped	NA	NA	NA	Negative
NCHA002088	FRPLTO	ASI	45.776751	4.857002	2021-10-31	Fall	Fall2021	Mus musculus	M	16.3	8	ouside	7	developed	NA	NA	NA	Negative
NCHA002089	FRPDLL	F	45.78758	4.724669	2021-10-31	Fall	Fall2021	Apodemus sylvaticus	F	15	8.4	NA	NA	NA	perforated	small	not	Negative
NCHA002090	FRPDLL	E	45.78932	4.722461	2021-10-31	Fall	Fall2021	Apodemus sylvaticus	M	16.9	8	inside	3	undeveloped	NA	NA	NA	Negative
NCHA002091	FRPDLL	F	45.78757	4.724819	2021-10-31	Fall	Fall2021	Apodemus sylvaticus	F	21.7	9.4	NA	NA	NA	perforated	small	not	Negative
NCHA002092	FRPDLL	E	45.7894	4.72237	2021-10-31	Fall	Fall2021	Clethrionomys glareolus	M	18.3	8.8	inside	2	undeveloped	NA	NA	NA	Negative
NCHA002093	FRPDLL	F	45.78731	4.725369	2021-10-31	Fall	Fall2021	Apodemus sylvaticus	M	17.7	7.5	inside	4	developed	NA	NA	NA	Negative
NCHA002094	FRPDLL	E	45.78945	4.722188	2021-10-31	Fall	Fall2021	Apodemus sylvaticus	F	16.3	8.1	NA	NA	NA	perforated	small	not	Negative
NCHA002095	FRPDLL	E	45.78963	4.722019	2021-10-31	Fall	Fall2021	Apodemus sylvaticus	M	13.6	7.3	inside	3	developed	NA	NA	NA	Negative
NCHA002096	FRPDLL	G	45.78536	4.724064	2021-10-31	Fall	Fall2021	Apodemus flavicollis	F	22.6	10	NA	NA	NA	closed	small	not	Negative
NCHA002097	FRPDLL	A	45.79035	4.714471	2021-10-31	Fall	Fall2021	Microtus arvalis	M	17.3	8.5	inside	4	undeveloped	NA	NA	NA	Negative
NCHA002098	FRPDLL	G	45.78574	4.724082	2021-10-31	Fall	Fall2021	Apodemus sylvaticus	M	17.1	8.6	inside	5	undeveloped	NA	NA	NA	Negative
NCHA002099	FRPDLL	A	45.78995	4.714543	2021-10-31	Fall	Fall2021	Crocidura russula	F	5.9	6.2	NA	NA	NA	perforated	small	not	Negative
NCHA002100	FRPDLL	G	45.78556	4.724145	2021-10-31	Fall	Fall2021	Clethrionomys glareolus	F	23.1	10.2	NA	NA	NA	perforated	small	not	Positive	ND
NCHA002101	FRPDLL	I	45.79052	4.723759	2021-10-31	Fall	Fall2021	Apodemus sylvaticus	M	18.2	7.9	ouside	5	undeveloped	NA	NA	NA	Negative
NCHA002102	FRPDLL	D	45.79049	4.72065	2021-10-31	Fall	Fall2021	Apodemus sylvaticus	M	17.4	8.3	ouside	5	undeveloped	NA	NA	NA	Positive	ATTCTTCCTCGCCCTTCTAGTATTTGGTTTTATTTCAACCTCTTACGCACAGATCGGTCAAATCAATCCTTCCTCCATTAGTGGTAAGTACAAGGTTTCTGGAACCAACCCAAACGGTTCCTCTTACAACGGTAGCGTTACGATCTCTCAATCTAACGGAGAATACCTTTTTACCTGGACGGTCGCTGGTCAAACTTTCACAGGAACCGGAACCCTTGAAGGTACTACTTTGACAGTAGATTGGGGAGAAACAGAACCAGTAATCTATGAAGTAAAAA
NCHA002103	FRPDLL	C	45.79423	4.720865	2021-10-31	Fall	Fall2021	Apodemus sylvaticus	F	26.4	9.1	NA	NA	NA	closed	small	not	Positive	ATTCTTCCTCGCCCTTCTAGTATTTGGTTTTATTTCAACCTCTTACGCACAGATCGGTCAAATCAATCCTTCCTCCATTAGTGGTAAGTACAAGGTTTCTGGAACCAACCCAAACGGTTCCTCTTACAACGGTAGCGTTACGATCTCTCAATCTAACGGAGAATACCTTTTTACCTGGACGGTCGCTGGTCAAACTTTCACAGGAACCGGAACCCTTGAAGGTACTACTTTGACAGTAGATTGGGGAGAAACAGAACCAGTAATCTATGAAGTAAAAA
NCHA002104	FRPDLL	E	45.78929	4.72255	2021-10-31	Fall	Fall2021	Apodemus sylvaticus	M	19.3	8	inside	6	developed	NA	NA	NA	Negative
NCHA002105	FRPLTO	FAUV	45.7779111627965	4.85759280140947	2021-11-01	Fall	Fall2021	Mus musculus	M	20.5	7.6	inside	6	developed	NA	NA	NA	Positive	ATTCTTCCTCGCCCTTCTAGTATTTGGTTTTATTTCAACCTCTTACGCACAGATCGGTCAAATCAATCCTTCCTCCATTAGTGGTAAGTACAAGGTTTCTGGAACCAACCCAAACGGTTCCTCTTACAACGGTAGCGTTACGATCTCTCAATCTAACGGAGAATACCTTTTTACCTGGACGGTCGCTGGTCAAACTTTCACAGGAACCGGAACCCTTGAAGGTACTACTTTGACAGTAGATTGGGGAGAAACAGAACCAGTAATCTATGAAGTAAAAA
NCHA002106	FRPLTO	ASI	45.776733	4.856984	2021-11-01	Fall	Fall2021	Mus musculus	M	6	6	inside	4	undeveloped	NA	NA	NA	Negative
NCHA002107	FRPLTO	ASI	45.776734	4.856985	2021-11-01	Fall	Fall2021	Mus musculus	M	14.3	7	ouside	7	developed	NA	NA	NA	Negative
NCHA002108	FRPLTO	CT	45.7740348	4.8583068	2021-11-01	Fall	Fall2021	Rattus norvegicus	F	456.5	25.6	NA	NA	NA	closed	small	yes	Positive	ND
NCHA002109	FRPDLL	C	45.79423	4.720865	2021-11-01	Fall	Fall2021	Apodemus flavicollis	M	25.6	9.2	inside	5	undeveloped	NA	NA	NA	Positive	ATTCTTCCTCGCCCTTCTAGTATTTGGTTTTATTTCAACCTCTTACGCACAGATCGGTCAAATCAATCCTTCCTCCATTAGTGGTAAGTACAAGGTTTCTGGAACCAACCCAAACGGTTCCTCTTACAACGGTAGCGTTACGATCTCTCAATCTAACGGAGAATACCTTTTTACCTGGACGGTCGCTGGTCAAACTTTCACAGGAACCGGAACCCTTGAAGGTACTACTTTGACAGTAGATTGGGGAGAAACAGAACCAGTAATCTATGAAGTAAAAA
NCHA002110	FRPDLL	C	45.79428	4.720834	2021-11-01	Fall	Fall2021	Apodemus sylvaticus	F	16.7	7.6	NA	NA	NA	perforated	small	not	Negative
NCHA002111	FRPLTO	CT	45.7741788	4.8584521	2021-11-01	Fall	Fall2021	Rattus norvegicus	F	366.8	22.5	NA	NA	NA	closed	small	yes	Negative
NCHA002112	FRPDLL	C	45.79402	4.720991	2021-11-01	Fall	Fall2021	Apodemus sylvaticus	M	11.6	7.3	inside	3	undeveloped	NA	NA	NA	Positive	ND
NCHA002113	FRPDLL	C	45.79401	4.721075	2021-11-01	Fall	Fall2021	Clethrionomys glareolus	M	19.4	8.5	ouside	4	undeveloped	NA	NA	NA	Negative
NCHA002114	FRPDLL	A	45.79004	4.714566	2021-11-01	Fall	Fall2021	Crocidura russula	M	10.4	6.9	ouside	4	developed	NA	NA	NA	Positive	ND
NCHA002115	FRPLTO	CT	45.7742739	4.8584637	2021-11-01	Fall	Fall2021	Rattus norvegicus	M	101.4	17.6	inside	11	undeveloped	NA	NA	NA	Negative
NCHA002116	FRPDLL	A	45.7901	4.714492	2021-11-01	Fall	Fall2021	Apodemus sylvaticus	F	16.1	8.2	NA	NA	NA	perforated	small	not	Negative
NCHA002117	FRPDLL	A	45.78991	4.714603	2021-11-01	Fall	Fall2021	Apodemus sylvaticus	F	19.8	8.4	NA	NA	NA	closed	small	not	Negative
NCHA002118	FRPLTO	CT	45.7740056	4.858418	2021-11-01	Fall	Fall2021	Rattus norvegicus	M	102.6	17	ouside	9	undeveloped	NA	NA	NA	Positive	ND
NCHA002119	FRPDLL	B	45.79289	4.716623	2021-11-01	Fall	Fall2021	Apodemus flavicollis	F	26	8.5	NA	NA	NA	closed	small	not	Positive	ATTCTTCCTCGCCCTTCTAGTATTTGGTTTTATTTCAACCTCTTACGCACAGATCGGTCAAATCAATCCTTCCTCCATTAGTGGTAAGTACAAGGTTTCTGGAACCAACCCAAACGGTTCCTCTTACAACGGTAGCGTTACGATCTCTCAATCTAACGGAGAATACCTTTTTACCTGGACGGTCGCTGGTCAAACTTTCACAGGAACCGGAACCCTTGAAGGTACTACTTTGACAGTAGATTGGGGAGAAACAGAACCAGTAATCTATGAAGTAAAAA
NCHA002120	FRPDLL	D	45.79014	4.720369	2021-11-01	Fall	Fall2021	Apodemus sylvaticus	M	18.6	9.1	ouside	11	undeveloped	NA	NA	NA	Positive	ND
NCHA002121	FRPDLL	A	45.79033	4.714781	2021-11-01	Fall	Fall2021	Apodemus sylvaticus	F	18.2	7.6	NA	NA	NA	perforated	small	not	Negative
NCHA002122	FRPDLL	B	45.79258	4.716496	2021-11-01	Fall	Fall2021	Apodemus sylvaticus	M	15.1	7	inside	5	developed	NA	NA	NA	Positive	ND
NCHA002123	FRPDLL	I	45.7907	4.723861	2021-11-01	Fall	Fall2021	Apodemus sylvaticus	F	15.6	8.1	NA	NA	NA	perforated	small	not	Positive	ND
NCHA002124	FRPDLL	H	45.79001	4.719244	2021-11-01	Fall	Fall2021	Apodemus sylvaticus	M	14.7	7.3	inside	3	undeveloped	NA	NA	NA	Negative
NCHA002125	FRPDLL	E	45.78934	4.72237	2021-11-01	Fall	Fall2021	Apodemus sylvaticus	F	14.9	8.1	NA	NA	NA	perforated	small	not	Negative
NCHA002126	FRPDLL	H	45.79001	4.719295	2021-11-01	Fall	Fall2021	Clethrionomys glareolus	F	23.5	9.2	NA	NA	NA	perforated	small	not	Negative
NCHA002127	FRPDLL	H	45.79	4.719546	2021-11-01	Fall	Fall2021	Clethrionomys glareolus	M	13.5	6.6	inside	2	undeveloped	NA	NA	NA	Negative
NCHA002128	FRPDLL	H	45.78998	4.71956	2021-11-01	Fall	Fall2021	Apodemus sylvaticus	F	20.6	8.5	NA	NA	NA	closed	small	not	Negative
NCHA002129	FRPDLL	D	45.79019	4.720421	2021-11-01	Fall	Fall2021	Apodemus sylvaticus	F	15.8	8.4	NA	NA	NA	perforated	small	not	Negative
NCHA002130	FRPDLL	H	45.79001	4.719294	2021-11-01	Fall	Fall2021	Apodemus sylvaticus	M	17.4	7.6	inside	3	undeveloped	NA	NA	NA	Negative
NCHA002131	FRPLTO	ASI	45.776754	4.857005	2021-11-02	Fall	Fall2021	Rattus norvegicus	M	82.2	14.8	inside	9	undeveloped	NA	NA	NA	Negative
NCHA002132	FRPDLL	E	45.78949	4.722213	2021-11-01	Fall	Fall2021	Apodemus sylvaticus	M	13.6	6.9	ouside	3	undeveloped	NA	NA	NA	Negative
NCHA002133	FRPDLL	E	45.78939	4.722366	2021-11-01	Fall	Fall2021	Apodemus sylvaticus	F	11.6	8.5	NA	NA	NA	perforated	small	not	Negative
NCHA002134	FRPLTO	CT	45.7742739	4.8584637	2021-11-02	Fall	Fall2021	Rattus norvegicus	M	121.1	17.2	ouside	13	undeveloped	NA	NA	NA	Positive	ATTCTTCCTCGCCCTTCTAGTATTTGGTTTTATTTCAACCTCTTACGCACAGATCGGTCAAATCAATCCTTCCTCCATTAGCGGTAAATACAAGGTTTCTGGAACCAACCCAAACGGTTCCTCTTACAACGGTAGCGTTACGATCTCTCAATCTAACGGAGAATACCTTTTTACCTGGACGGTTGCTGGTCAAACTTTCACAGGAACCGGAACCCTTGAAGGTACTACTTTGACAGTAGATTGGGGAGAAACAGAACCAGTAATCTATGAAGTAAAAA
NCHA002135	FRPDLL	B	45.79237	4.716546	2021-11-02	Fall	Fall2021	Apodemus flavicollis	F	16.4	7.4	NA	NA	NA	perforated	small	not	Negative
NCHA002136	FRPDLL	H	45.79001	4.719294	2021-11-02	Fall	Fall2021	Clethrionomys glareolus	M	18.3	8.5	inside	2	undeveloped	NA	NA	NA	Negative
NCHA002137	FRPLTO	SBP	45.779037	4.855247	2021-11-02	Fall	Fall2021	Rattus norvegicus	F	135.7	17.6	NA	NA	NA	closed	small	not	Negative
NCHA002138	FRPDLL	A	45.7903	4.714683	2021-11-02	Fall	Fall2021	Clethrionomys glareolus	M	19.1	9.1	inside	4	undeveloped	NA	NA	NA	Negative
NCHA002139	FRPDLL	C	45.79401	4.721075	2021-11-02	Fall	Fall2021	Clethrionomys glareolus	M	20.7	8.9	inside	5	developed	NA	NA	NA	Negative
NCHA002140	FRPDLL	E	45.78963	4.722019	2021-11-02	Fall	Fall2021	Clethrionomys glareolus	M	18.8	9	inside	2	undeveloped	NA	NA	NA	Negative
NCHA002141	FRPLTO	PRI	45.777685	4.856732	2021-11-02	Fall	Fall2021	Mus musculus	F	18.2	8.6	NA	NA	NA	closed	small	NA	Positive	ND
NCHA002142	FRPLTO	ASI	45.776751	4.857002	2021-11-03	Fall	Fall2021	Mus musculus	F	16.3	7.8	NA	NA	NA	closed	small	not	Negative
NCHA002143	FRPLTO	ASI	45.776752	4.857003	2021-11-03	Fall	Fall2021	Mus musculus	F	8.4	6.5	NA	NA	NA	closed	small	not	Negative
NCHA002144	FRPLTO	CT	45.7742739	4.8584637	2021-11-03	Fall	Fall2021	Rattus norvegicus	M	260.6	22.5	ouside	18	developed	NA	NA	NA	Positive	ATTCTTCCTCGCCCTTCTAGTATTTGGTTTTATTTCAACCTCTTACGCACAGATCGGTCAAATCAATCCTTCCTCCATTAGCGGTAAATACAAGGTTTCTGGAACCAACCCAAACGGTTCCTCTTACAACGGTAGCGTTACGATCTCTCAATCTAACGGAGAATACCTTTTTACCTGGACGGTTGCTGGTCAAACTTTCACAGGAACCGGAACCCTTGAAGGTACTACTTTGACAGTAGATTGGGGAGAAACAGAACCAGTAATCTATGAAGTAAAAA
NCHA002145	FRPDLL	H	45.79001	4.719294	2021-11-03	Fall	Fall2021	Clethrionomys glareolus	F	16.3	7.8	NA	NA	NA	perforated	small	not	Negative
NCHA002146	FRPDLL	H	45.79	4.719546	2021-11-03	Fall	Fall2021	Clethrionomys glareolus	M	16.8	8.1	inside	2	undeveloped	NA	NA	NA	Negative
NCHA002147	FRPDLL	H	45.78998	4.719423	2021-11-03	Fall	Fall2021	Clethrionomys glareolus	M	19.4	8.6	inside	3	undeveloped	NA	NA	NA	Negative
NCHA002148	FRPDLL	G	45.78529	4.724367	2021-11-03	Fall	Fall2021	Clethrionomys glareolus	M	22.6	9.1	ouside	6	developed	NA	NA	NA	Negative
NCHA002149	FRPDLL	C	45.79401	4.721075	2021-11-03	Fall	Fall2021	Clethrionomys glareolus	F	21.2	9	NA	NA	NA	closed	small	not	Negative
NCHA002150	FRPDLL	F	45.78753	4.72491	2021-11-03	Fall	Fall2021	Clethrionomys glareolus	M	16.3	8.2	inside	3	undeveloped	NA	NA	NA	Negative
NCHA002163	FRPLTO	MOM	45.78385	4.859335	2022-04-26	Spring	Spring2022	Apodemus sylvaticus	M	26.7	9.8	ouside	9	developed	NA	NA	NA	Negative
NCHA002164	FRPLTO	CT	45.7742	4.858386	2022-04-26	Spring	Spring2022	Rattus norvegicus	M	131.2	18.5	ouside	20	undeveloped	NA	NA	NA	Negative
NCHA002165	FRPLTO	SBO	45.78134	4.848535	2022-04-26	Spring	Spring2022	Apodemus sylvaticus	F	17.3	7.9	NA	NA	NA	perforated	small	not	Negative
NCHA002166	FRPLTO	SEV	45.7793	4.857655	2022-04-26	Spring	Spring2022	Apodemus sylvaticus	M	24.1	9.3	ouside	12	developed	NA	NA	NA	Positive	ATTCTTCCTCGCCCTTCTAGTATTTGGTTTTATTTCAACCTCTTACGCACAGATCGGTCAAATCAATCCTTCCTCCATTAGTGGTAAGTACAAGGTTTCTGGAACCAACCCAAACGGTTCCTCTTACAACGGTAGCGTTACGATCTCTCAATCTAACGGAGAATACCTTTTTACCTGGACGGTCGCTGGTCAAACTTTCACAGGAACCGGAACCCTTGAAGGTACTACTTTGACAGTAGATTGGGGAGAAACAGAACCAGTAATCTATGAAGTAAAAA
NCHA002167	FRPLTO	PON	45.77933	4.856101	2022-04-26	Spring	Spring2022	Apodemus sylvaticus	F	25.8	9.8	NA	NA	NA	closed	small	yes	Positive	ATTCTTCCTCGCCCTTCTAGTATTTGGTTTTATTTCAACCTCTTACGCACAGATCGGTCAAATCAATCCTTCCTCCATTAGTGGTAAGTACAAGGTTTCTGGAACCAACCCAAACGGTTCCTCTTACAACGGTAGCGTTACGATCTCTCAATCTAACGGAGAATACCTTTTTACCTGGACGGTCGCTGGTCAAACTTTCACAGGAACCGGAACCCTTGAAGGTACTACTTTGACAGTAGATTGGGGAGAAACAGAACCAGTAATCTATGAAGTAAAAA
NCHA002168	FRPLTO	CT	45.77423	4.858131	2022-04-26	Spring	Spring2022	Rattus norvegicus	F	419.2	25.2	NA	NA	NA	closed	lactating	not	Positive	ND
NCHA002169	FRPLTO	PON	45.78002	4.85623	2022-04-26	Spring	Spring2022	Crocidura russula	M	8.6	6.9	ouside	3	developed	NA	NA	NA	Negative
NCHA002170	FRPLTO	OBS	45.77876	4.853899	2022-04-26	Spring	Spring2022	Apodemus sylvaticus	M	24.6	9.8	ouside	13	developed	NA	NA	NA	Negative
NCHA002171	FRPLTO	OBS	45.77887	4.854054	2022-04-26	Spring	Spring2022	Apodemus sylvaticus	M	29.2	10.1	ouside	15	developed	NA	NA	NA	Negative
NCHA002172	FRPLTO	OBS	45.77896	4.854088	2022-04-26	Spring	Spring2022	Apodemus sylvaticus	F	19.7	8.7	NA	NA	NA	closed	small	not	Negative
NCHA002173	FRPLTO	OBS	45.77901	4.854106	2022-04-26	Spring	Spring2022	Apodemus sylvaticus	F	22.3	9.1	NA	NA	NA	perforated	small	yes	Negative
NCHA002174	FRPLTO	CT	45.7742	4.858386	2022-04-27	Spring	Spring2022	Rattus norvegicus	M	117.8	17.6	ouside	14	undeveloped	NA	NA	NA	Negative
NCHA002175	FRPLTO	PON	45.78001	4.856171	2022-04-27	Spring	Spring2022	Apodemus sylvaticus	M	28.4	9.6	ouside	14	developed	NA	NA	NA	Negative
NCHA002176	FRPLTO	PON	45.78002	4.85623	2022-04-27	Spring	Spring2022	Apodemus sylvaticus	M	27	9.1	ouside	12	developed	NA	NA	NA	Negative
NCHA002177	FRPLTO	OBS	45.77868	4.853988	2022-04-27	Spring	Spring2022	Apodemus sylvaticus	M	22.2	9.1	ouside	14	developed	NA	NA	NA	Negative
NCHA002178	FRPLTO	PON	45.77943	4.856151	2022-04-27	Spring	Spring2022	Apodemus sylvaticus	M	25.9	9.6	ouside	14	developed	NA	NA	NA	Negative
NCHA002179	FRPLTO	OBS	45.77876	4.853899	2022-04-27	Spring	Spring2022	Microtus arvalis	F	13.2	7.9	NA	NA	NA	perforated	small	not	Negative
NCHA002181	FRPLTO	OBS	45.77878	4.853912	2022-04-27	Spring	Spring2022	Microtus arvalis	M	12.9	8	inside	7	undeveloped	NA	NA	NA	Negative
NCHA002182	FRPLTO	OBS	45.77897	4.854014	2022-04-27	Spring	Spring2022	Apodemus sylvaticus	M	23.9	8.9	ouside	13	developed	NA	NA	NA	Negative
NCHA002183	FRPLTO	PM	45.77784	4.853848	2022-04-27	Spring	Spring2022	Apodemus sylvaticus	M	26.5	9.3	ouside	12	developed	NA	NA	NA	Negative
NCHA002184	FRPLTO	PM	45.77783	4.85391	2022-04-27	Spring	Spring2022	Apodemus sylvaticus	F	21.4	8.6	NA	NA	NA	perforated	small	not	Negative
NCHA002186	FRPLTO	MOM	45.78371	4.85925	2022-04-27	Spring	Spring2022	Apodemus sylvaticus	M	23	8.7	ouside	15	developed	NA	NA	NA	Positive	ND
NCHA002187	FRPLTO	MOM	45.78397	4.859371	2022-04-27	Spring	Spring2022	Apodemus sylvaticus	F	21.8	9.4	NA	NA	NA	closed	small	yes	Negative
NCHA002188	FRPLTO	SEV	45.7793	4.857655	2022-04-27	Spring	Spring2022	Apodemus sylvaticus	M	23.3	9.2	ouside	12	developed	NA	NA	NA	Negative
NCHA002189	FRPLTO	SEV	45.7793	4.857655	2022-04-27	Spring	Spring2022	Apodemus sylvaticus	F	22.5	9	NA	NA	NA	closed	small	yes	Negative
NCHA002191	FRPLTO	SEV	45.77912	4.857339	2022-04-27	Spring	Spring2022	Apodemus sylvaticus	F	22.1	9.3	NA	NA	NA	closed	small	not	Negative
NCHA002192	FRPLTO	SEV	45.77929	4.857655	2022-04-28	Spring	Spring2022	Apodemus sylvaticus	F	19.2	8.5	NA	NA	NA	perforated	small	not	Negative
NCHA002193	FRPLTO	CT	45.77397	4.858269	2022-04-28	Spring	Spring2022	Rattus norvegicus	F	120.5	17.4	NA	NA	NA	perforated	small	not	Positive	ATTCTTCCTCGCCCTTCTAGTATTTGGTTTTATTTCAACCTCTTACGCACAGATCGGTCAAATCAATCCTTCCTCCATTAGCGGTAAATACAAGGTTTCTGGAACCAACCCAAACGGTTCCTCTTACAACGGTAGCGTTACGATCTCTCAATCTAACGGAGAATACCTTTTTACCTGGACGGTTGCTGGTCAAACTTTCACAGGAACCGGAACCCTTGAAGGTACTACTTTGACAGTAGATTGGGGAGAAACAGAACCAGTAATCTATGAAGTAAAAA
NCHA002194	FRPLTO	PON	45.77974	4.856159	2022-04-28	Spring	Spring2022	Apodemus sylvaticus	F	21	8.9	NA	NA	NA	perforated	small	not	Negative
NCHA002195	FRPLTO	OBS	45.77876	4.853899	2022-04-28	Spring	Spring2022	Microtus arvalis	F	27.7	10.7	NA	NA	NA	perforated	lactating	not	Negative
NCHA002196	FRPLTO	CYN	45.77808	4.851539	2022-04-28	Spring	Spring2022	Rattus norvegicus	F	137.2	18	NA	NA	NA	closed	NA	not	Negative
NCHA002197	FRPLTO	SBP	45.7791	4.855036	2022-04-28	Spring	Spring2022	Microtus arvalis	F	22.9	9.7	NA	NA	NA	perforated	small	yes	Negative
NCHA002198	FRPLTO	SEV	45.77906	4.85727	2022-04-28	Spring	Spring2022	Crocidura russula	F	10	7	NA	NA	NA	perforated	small	yes	Negative
NCHA002199	FRPLTO	JDP	45.77511	4.857326	2022-04-28	Spring	Spring2022	Rattus norvegicus	M	233.4	21.4	ouside	21	developed	NA	NA	NA	Negative
NCHA002200	FRPLTO	GIF	45.77739	4.853092	2022-04-28	Spring	Spring2022	Mus musculus	M	20.8	8.6	ouside	7	developed	NA	NA	NA	Negative
NCHA002201	FRPLTO	GIF	45.77739	4.853092	2022-04-28	Spring	Spring2022	Mus musculus	M	10.6	6.5	inside	4	undeveloped	NA	NA	NA	Negative
NCHA002204	FRPDLL	G	45.78574	4.724096	2022-04-29	Spring	Spring2022	Apodemus flavicollis	M	31.3	10.1	ouside	10	developed	NA	NA	NA	Negative
NCHA002205	FRPLTO	CT	45.77399	4.858357	2022-04-29	Spring	Spring2022	Rattus norvegicus	F	87.1	15.8	NA	NA	NA	perforated	small	not	Negative
NCHA002206	FRPDLL	B	45.79304	4.717328	2022-04-29	Spring	Spring2022	Apodemus sylvaticus	F	24.7	8.7	NA	NA	NA	closed	lactating	yes	Negative
NCHA002207	FRPLTO	CT	45.77409	4.858253	2022-04-29	Spring	Spring2022	Rattus norvegicus	F	116	17.5	NA	NA	NA	closed	small	not	Positive	ND
NCHA002208	FRPDLL	A	45.7902	4.714596	2022-04-29	Spring	Spring2022	Clethrionomys glareolus	F	25.5	9.9	NA	NA	NA	closed	lactating	yes	Negative
NCHA002209	FRPLTO	GIF	45.77739	4.853092	2022-04-29	Spring	Spring2022	Apodemus sylvaticus	M	23.8	8.9	ouside	12	developed	NA	NA	NA	Negative
NCHA002210	FRPLTO	CT	45.77423	4.858131	2022-04-29	Spring	Spring2022	Rattus norvegicus	F	52.2	12.7	NA	NA	NA	perforated	small	not	Positive	ND
NCHA002211	FRPLTO	PM	45.77768	4.854064	2022-04-29	Spring	Spring2022	Mus musculus	M	8.1	6.2	inside	6	undeveloped	NA	NA	NA	Positive	ND
NCHA002212	FRPLTO	CYN	45.77808	4.851539	2022-04-29	Spring	Spring2022	Rattus norvegicus	F	137.3	17.4	NA	NA	NA	closed	small	not	Positive	ND
NCHA002213	FRPLTO	SBP	45.77912	4.854779	2022-04-29	Spring	Spring2022	Apodemus sylvaticus	F	25.4	10.1	NA	NA	NA	perforated	small	not	Negative
NCHA002214	FRPLTO	CT	45.7742	4.858386	2022-04-30	Spring	Spring2022	Rattus norvegicus	F	53.7	11.9	NA	NA	NA	perforated	small	not	Negative
NCHA002215	FRPLTO	CT	45.77417	4.858389	2022-04-30	Spring	Spring2022	Rattus norvegicus	F	205.8	27	NA	NA	NA	closed	lactating	yes	Negative
NCHA002216	FRPLTO	GIF	45.77739	4.853092	2022-04-30	Spring	Spring2022	Mus musculus	F	15.4	8	NA	NA	NA	closed	small	yes	Negative
NCHA002217	FRPDLL	G	45.78535	4.724128	2022-04-30	Spring	Spring2022	Apodemus sylvaticus	F	13.7	7.7	NA	NA	NA	closed	small	not	Negative
NCHA002218	FRPDLL	A	45.7898	4.714509	2022-04-30	Spring	Spring2022	Crocidura russula	F	9.6	7.1	NA	NA	NA	closed	lactating	yes	Positive	ATTCTTCCTCGCCCTTCTAGTATTCGGTTTTATTTCGACCGCTTACGCACAGATCGGTCAAATCAATCCTTCTTCCATCAGCGGTAAATACAAGGTTTCTGGAACCAACCCGAACGGTTCCTCTTACGGCGGTAGCGTTACGATTTCTGAATCTAACGGAGAATACCTTTTTACCTGGACGGTCGCCGGTCAAACTTTCACAGGAACCGGAACCCTTGAAGGTACTACTTTGACAGTAGATTGGGGAGAGGTTGAACCGGTGATCTATGAAGTAAAAA
NCHA002219	FRPDLL	A	45.7904	4.714359	2022-05-01	Spring	Spring2022	Clethrionomys glareolus	F	23.4	9.3	NA	NA	NA	closed	small	yes	Negative
NCHA002220	FRPDLL	G	45.78586	4.72398	2022-05-01	Spring	Spring2022	Clethrionomys glareolus	M	31.3	10.1	ouside	9	developed	NA	NA	NA	Negative
NCHA002221	FRPLTO	CT	45.77423	4.858131	2022-05-01	Spring	Spring2022	Rattus norvegicus	M	53.4	13.5	inside	9	undeveloped	NA	NA	NA	Negative
NCHA002222	FRPDLL	E	45.78927	4.722603	2022-05-02	Spring	Spring2022	Clethrionomys glareolus	F	29	10.5	NA	NA	NA	closed	lactating	yes	Positive	ND
NCHA002223	FRPLTO	CT	45.77423	4.858131	2022-05-02	Spring	Spring2022	Rattus norvegicus	F	55.9	13.4	NA	NA	NA	perforated	small	not	Negative
NCHA002224	FRPLTO	CYN	45.77808	4.851539	2022-05-02	Spring	Spring2022	Rattus norvegicus	M	202.8	21.7	ouside	23	developed	NA	NA	NA	Positive	ATTCTTCCTCGCCCTTCTAGTATTTGGTTTTATTTCAACCTCTTACGCACAGATCGGTCAAATCAATCCTTCCTCCATTAGCGGTAAATACAAGGTTTCTGGAACCAACCCAAACGGTTCCTCTTACAACGGTAGCGTTACGATCTCTCAATCTAACGGAGAATACCTTTTTACCTGGACGGTTGCTGGTCAAACTTTCACAGGAACCGGAACCCTTGAAGGTACTACTTTGACAGTAGATTGGGGAGAAACAGAACCAGTAATCTATGAAGTAAAAA
NCHA002226	FRPLTO	PM	45.77768	4.854064	2022-05-03	Spring	Spring2022	Mus musculus	F	9.6	7.1	NA	NA	NA	perforated	small	not	Negative
NCHA002227	FRPLTO	CT	45.77417	4.858389	2022-05-03	Spring	Spring2022	Rattus norvegicus	F	282.8	27.1	NA	NA	NA	closed	small	not	Negative
NCHA002228	FRPLTO	CT	45.77423	4.858131	2022-05-03	Spring	Spring2022	Rattus norvegicus	F	63.3	13.5	NA	NA	NA	perforated	small	not	Negative
NCHA002229	FRPLTO	CT	45.77427	4.8583	2022-05-03	Spring	Spring2022	Rattus norvegicus	F	395.3	25	NA	NA	NA	closed	lactating	not	Negative
NCHA002230	FRPDLL	G	45.78586	4.72398	2022-05-03	Spring	Spring2022	Clethrionomys glareolus	M	26.6	10.1	ouside	11	developed	NA	NA	NA	Negative
NCHA002231	FRPDLL	A	45.79003	4.714513	2022-05-03	Spring	Spring2022	Crocidura russula	M	10.7	7.5	NA	3	NA	NA	NA	NA	Positive	ND
NCHA002232	FRPLTO	PRI	45.7777	4.856728	2022-05-04	Spring	Spring2022	Mus musculus	M	11.5	7.3	ouside	6	undeveloped	NA	NA	NA	Negative
NCHA002233	FRPDLL	E	45.78934	4.722506	2022-05-04	Spring	Spring2022	Clethrionomys glareolus	M	23	10.1	ouside	11	developed	NA	NA	NA	Negative
NCHA002234	FRPLTO	CT	45.77399	4.858357	2022-05-04	Spring	Spring2022	Rattus norvegicus	F	117.7	17.1	NA	NA	NA	perforated	small	not	Negative
NCHA002235	FRPLTO	CT	45.77409	4.858253	2022-05-04	Spring	Spring2022	Rattus norvegicus	M	153.4	18.5	ouside	15	developed	NA	NA	NA	Positive	ND
NCHA002236	FRPLTO	CT	45.77423	4.858131	2022-05-04	Spring	Spring2022	Rattus norvegicus	F	62.4	14.4	NA	NA	NA	perforated	small	not	Negative
NCHA002237	FRPLTO	CT	45.77423	4.858131	2022-05-04	Spring	Spring2022	Rattus norvegicus	M	57.5	13.6	inside	9	undeveloped	NA	NA	NA	Negative
NCHA002238	FRPLTO	CT	45.77423	4.858131	2022-05-04	Spring	Spring2022	Rattus norvegicus	M	66.7	14.3	inside	NA	undeveloped	NA	NA	NA	Negative
